# Supplementary material for: The Sigma-1 Receptor Exacerbates Cardiac Dysfunction Induced by Obstructive Nephropathy: A Role for Sexual Dimorphism
Source: Biomedicines. 2024 Aug 20;12(8):1908. doi: 10.3390/biomedicines12081908 (PMC11351121; doi:10.3390/biomedicines12081908)
Supplement: Supplementary file 1 [file biomedicines-12-01908-s001.zip]

Archive with 3 entries (3 files):
- Supplementary File 2_GO_enrichment.xlsx
- Supplementary File S1_Gene_differential_expression.xlsx
- Supplementary Table S1.pdf
