# Supplementary material for: The Sigma-1 Receptor Exacerbates Cardiac Dysfunction Induced by Obstructive Nephropathy: A Role for Sexual Dimorphism
Source: Biomedicines. 2024 Aug 20;12(8):1908. doi: 10.3390/biomedicines12081908 (PMC11351121; doi:10.3390/biomedicines12081908)
Supplement: Supplementary file 1 [file biomedicines-12-01908-s001.zip › Supplementary File 2_GO_enrichment.xlsx]

## Sheet: Sheet1
GO_ID	GO_Term	GO_function	GO_class	pvalue	Gene_ID	Gene_name	Description	FPKM.PRE7	FPKM.PRE8	FPKM.PRE9	FPKM.UUO4	FPKM.UUO5	FPKM.UUO6	fc	log2(fc)	regulation
GO:0002036	regulation of L-glutamate import across plasma membrane	biological_process	11	0.00140932	ENSMUSG00000116048	Septin2	septin 2 [Source:MGI Symbol;Acc:MGI:97298]	0	0	0	0	0.0518042	17.2447	1.73445e-05	-15.8152	down
GO:1904247	positive regulation of polynucleotide adenylyltransferase activity	biological_process	8	0.00140932	ENSMUSG00000092232	Gm20521	predicted gene 20521 [Source:MGI Symbol;Acc:MGI:5141986]	0	0	2.82537	0	0	0	9417.89	13.2012	up
GO:0033484	nitric oxide homeostasis	biological_process	8	0.00140932	ENSMUSG00000051149	Adnp	activity-dependent neuroprotective protein [Source:MGI Symbol;Acc:MGI:1338758]	0	0	0	4.9047	0.00453845	0	6.11093e-05	-13.9982	down
GO:0004982	N-formyl peptide receptor activity	molecular_function	7	0.00140932	ENSMUSG00000045551	Fpr1	formyl peptide receptor 1 [Source:MGI Symbol;Acc:MGI:107443]	0.273553	1.36653	0.16556	0.038652	0	0	46.7154	5.54583	up
GO:0051494	negative regulation of cytoskeleton organization	biological_process	9	0.00140932	ENSMUSG00000102422	Iqschfp	Iqcj and Schip1 fusion protein [Source:MGI Symbol;Acc:MGI:5439400]	0.434218	0.415131	1.07005	0	0	0	6397.99	12.6434	up
GO:0005124	scavenger receptor binding	molecular_function	6	0.00281682	ENSMUSG00000045551	Fpr1	formyl peptide receptor 1 [Source:MGI Symbol;Acc:MGI:107443]	0.273553	1.36653	0.16556	0.038652	0	0	46.7154	5.54583	up
GO:0097227	sperm annulus	cellular_component	5	0.00351988	ENSMUSG00000116048	Septin2	septin 2 [Source:MGI Symbol;Acc:MGI:97298]	0	0	0	0	0.0518042	17.2447	1.73445e-05	-15.8152	down
GO:0008366	axon ensheathment	biological_process	5	0.00351988	ENSMUSG00000102422	Iqschfp	Iqcj and Schip1 fusion protein [Source:MGI Symbol;Acc:MGI:5439400]	0.434218	0.415131	1.07005	0	0	0	6397.99	12.6434	up
GO:0007156	homophilic cell adhesion via plasma membrane adhesion molecules	biological_process	7	0.00408242	ENSMUSG00000102222	Pcdhga10	protocadherin gamma subfamily A, 10 [Source:MGI Symbol;Acc:MGI:1935227]	0	0	0	0.06216	0.932405	0.742479	0.000172707	-12.4994	down
GO:0007156	homophilic cell adhesion via plasma membrane adhesion molecules	biological_process	7	0.00408242	ENSMUSG00000103677	Pcdhga4	protocadherin gamma subfamily A, 4 [Source:MGI Symbol;Acc:MGI:1935216]	4.74624	2.51372	1.7948	1.00462	0.377112	0.255441	5.53073	2.46747	up
GO:0010835	regulation of protein ADP-ribosylation	biological_process	9	0.0042225	ENSMUSG00000051149	Adnp	activity-dependent neuroprotective protein [Source:MGI Symbol;Acc:MGI:1338758]	0	0	0	4.9047	0.00453845	0	6.11093e-05	-13.9982	down
GO:0005826	actomyosin contractile ring	cellular_component	5	0.0042225	ENSMUSG00000116048	Septin2	septin 2 [Source:MGI Symbol;Acc:MGI:97298]	0	0	0	0	0.0518042	17.2447	1.73445e-05	-15.8152	down
GO:0015193	L-proline transmembrane transporter activity	molecular_function	7	0.00492465	ENSMUSG00000025243	Slc6a20b	solute carrier family 6 (neurotransmitter transporter), member 20B [Source:MGI Symbol;Acc:MGI:1336891]	0	1.64025	0	0	0	0	5467.51	12.4167	up
GO:0004875	complement receptor activity	molecular_function	6	0.00492465	ENSMUSG00000045551	Fpr1	formyl peptide receptor 1 [Source:MGI Symbol;Acc:MGI:107443]	0.273553	1.36653	0.16556	0.038652	0	0	46.7154	5.54583	up
GO:0035524	proline transmembrane transport	biological_process	12	0.00562636	ENSMUSG00000025243	Slc6a20b	solute carrier family 6 (neurotransmitter transporter), member 20B [Source:MGI Symbol;Acc:MGI:1336891]	0	1.64025	0	0	0	0	5467.51	12.4167	up
GO:0002430	complement receptor mediated signaling pathway	biological_process	7	0.00562636	ENSMUSG00000045551	Fpr1	formyl peptide receptor 1 [Source:MGI Symbol;Acc:MGI:107443]	0.273553	1.36653	0.16556	0.038652	0	0	46.7154	5.54583	up
GO:0050786	RAGE receptor binding	molecular_function	6	0.00632761	ENSMUSG00000045551	Fpr1	formyl peptide receptor 1 [Source:MGI Symbol;Acc:MGI:107443]	0.273553	1.36653	0.16556	0.038652	0	0	46.7154	5.54583	up
GO:0050805	negative regulation of synaptic transmission	biological_process	8	0.00702841	ENSMUSG00000051149	Adnp	activity-dependent neuroprotective protein [Source:MGI Symbol;Acc:MGI:1338758]	0	0	0	4.9047	0.00453845	0	6.11093e-05	-13.9982	down
GO:0032153	cell division site	cellular_component	4	0.00772875	ENSMUSG00000116048	Septin2	septin 2 [Source:MGI Symbol;Acc:MGI:97298]	0	0	0	0	0.0518042	17.2447	1.73445e-05	-15.8152	down
GO:0005940	septin ring	cellular_component	8	0.00772875	ENSMUSG00000116048	Septin2	septin 2 [Source:MGI Symbol;Acc:MGI:97298]	0	0	0	0	0.0518042	17.2447	1.73445e-05	-15.8152	down
GO:0009743	response to carbohydrate	biological_process	6	0.00842864	ENSMUSG00000051149	Adnp	activity-dependent neuroprotective protein [Source:MGI Symbol;Acc:MGI:1338758]	0	0	0	4.9047	0.00453845	0	6.11093e-05	-13.9982	down
GO:0031105	septin complex	cellular_component	4	0.00842864	ENSMUSG00000116048	Septin2	septin 2 [Source:MGI Symbol;Acc:MGI:97298]	0	0	0	0	0.0518042	17.2447	1.73445e-05	-15.8152	down
GO:0061640	cytoskeleton-dependent cytokinesis	biological_process	6	0.00912808	ENSMUSG00000116048	Septin2	septin 2 [Source:MGI Symbol;Acc:MGI:97298]	0	0	0	0	0.0518042	17.2447	1.73445e-05	-15.8152	down
GO:0033268	node of Ranvier	cellular_component	6	0.00982707	ENSMUSG00000102422	Iqschfp	Iqcj and Schip1 fusion protein [Source:MGI Symbol;Acc:MGI:5439400]	0.434218	0.415131	1.07005	0	0	0	6397.99	12.6434	up
GO:0007614	short-term memory	biological_process	6	0.00982707	ENSMUSG00000051149	Adnp	activity-dependent neuroprotective protein [Source:MGI Symbol;Acc:MGI:1338758]	0	0	0	4.9047	0.00453845	0	6.11093e-05	-13.9982	down
GO:0019013	viral nucleocapsid	cellular_component	4	0.00982707	ENSMUSG00000010205	Raver1	ribonucleoprotein, PTB-binding 1 [Source:MGI Symbol;Acc:MGI:1919016]	0.567286	0.201093	1.01344	5.75335	2.7471	6.42326	0.119395	-3.06619	down
GO:0005229	intracellular calcium activated chloride channel activity	molecular_function	7	0.0105256	ENSMUSG00000055489	Ano5	anoctamin 5 [Source:MGI Symbol;Acc:MGI:3576659]	0	0	0	0	0	0.213286	0.00140656	-9.47361	down
GO:0043194	axon initial segment	cellular_component	6	0.0105256	ENSMUSG00000102422	Iqschfp	Iqcj and Schip1 fusion protein [Source:MGI Symbol;Acc:MGI:5439400]	0.434218	0.415131	1.07005	0	0	0	6397.99	12.6434	up
GO:0016020	membrane	cellular_component	3	0.0106728	ENSMUSG00000025243	Slc6a20b	solute carrier family 6 (neurotransmitter transporter), member 20B [Source:MGI Symbol;Acc:MGI:1336891]	0	1.64025	0	0	0	0	5467.51	12.4167	up
GO:0016020	membrane	cellular_component	3	0.0106728	ENSMUSG00000045551	Fpr1	formyl peptide receptor 1 [Source:MGI Symbol;Acc:MGI:107443]	0.273553	1.36653	0.16556	0.038652	0	0	46.7154	5.54583	up
GO:0016020	membrane	cellular_component	3	0.0106728	ENSMUSG00000055489	Ano5	anoctamin 5 [Source:MGI Symbol;Acc:MGI:3576659]	0	0	0	0	0	0.213286	0.00140656	-9.47361	down
GO:0016020	membrane	cellular_component	3	0.0106728	ENSMUSG00000092232	Gm20521	predicted gene 20521 [Source:MGI Symbol;Acc:MGI:5141986]	0	0	2.82537	0	0	0	9417.89	13.2012	up
GO:0016020	membrane	cellular_component	3	0.0106728	ENSMUSG00000102222	Pcdhga10	protocadherin gamma subfamily A, 10 [Source:MGI Symbol;Acc:MGI:1935227]	0	0	0	0.06216	0.932405	0.742479	0.000172707	-12.4994	down
GO:0016020	membrane	cellular_component	3	0.0106728	ENSMUSG00000103677	Pcdhga4	protocadherin gamma subfamily A, 4 [Source:MGI Symbol;Acc:MGI:1935216]	4.74624	2.51372	1.7948	1.00462	0.377112	0.255441	5.53073	2.46747	up
GO:0016020	membrane	cellular_component	3	0.0106728	ENSMUSG00000115074	Ndor1	NADPH dependent diflavin oxidoreductase 1 [Source:MGI Symbol;Acc:MGI:1926047]	0.381484	0	0	0	0	0	1271.61	10.3124	up
GO:0016020	membrane	cellular_component	3	0.0106728	ENSMUSG00000116048	Septin2	septin 2 [Source:MGI Symbol;Acc:MGI:97298]	0	0	0	0	0.0518042	17.2447	1.73445e-05	-15.8152	down
GO:0016020	membrane	cellular_component	3	0.0106728	ENSMUSG00000116207	Nnt	nicotinamide nucleotide transhydrogenase [Source:MGI Symbol;Acc:MGI:109279]	0	0	0	0	0	55.5117	5.40427e-06	-17.4975	down
GO:0010181	FMN binding	molecular_function	7	0.0112237	ENSMUSG00000115074	Ndor1	NADPH dependent diflavin oxidoreductase 1 [Source:MGI Symbol;Acc:MGI:1926047]	0.381484	0	0	0	0	0	1271.61	10.3124	up
GO:0051258	protein polymerization	biological_process	8	0.0119213	ENSMUSG00000116048	Septin2	septin 2 [Source:MGI Symbol;Acc:MGI:97298]	0	0	0	0	0.0518042	17.2447	1.73445e-05	-15.8152	down
GO:0005328	neurotransmitter:sodium symporter activity	molecular_function	5	0.0119213	ENSMUSG00000025243	Slc6a20b	solute carrier family 6 (neurotransmitter transporter), member 20B [Source:MGI Symbol;Acc:MGI:1336891]	0	1.64025	0	0	0	0	5467.51	12.4167	up
GO:0000145	exocyst	cellular_component	7	0.0133152	ENSMUSG00000116048	Septin2	septin 2 [Source:MGI Symbol;Acc:MGI:97298]	0	0	0	0	0.0518042	17.2447	1.73445e-05	-15.8152	down
GO:0044849	estrous cycle	biological_process	5	0.0133152	ENSMUSG00000051149	Adnp	activity-dependent neuroprotective protein [Source:MGI Symbol;Acc:MGI:1338758]	0	0	0	4.9047	0.00453845	0	6.11093e-05	-13.9982	down
GO:0019934	cGMP-mediated signaling	biological_process	8	0.0147073	ENSMUSG00000051149	Adnp	activity-dependent neuroprotective protein [Source:MGI Symbol;Acc:MGI:1338758]	0	0	0	4.9047	0.00453845	0	6.11093e-05	-13.9982	down
GO:0030234	enzyme regulator activity	molecular_function	4	0.0147073	ENSMUSG00000116048	Septin2	septin 2 [Source:MGI Symbol;Acc:MGI:97298]	0	0	0	0	0.0518042	17.2447	1.73445e-05	-15.8152	down
GO:0010035	response to inorganic substance	biological_process	5	0.0154027	ENSMUSG00000051149	Adnp	activity-dependent neuroprotective protein [Source:MGI Symbol;Acc:MGI:1338758]	0	0	0	4.9047	0.00453845	0	6.11093e-05	-13.9982	down
GO:0030506	ankyrin binding	molecular_function	6	0.0154027	ENSMUSG00000102422	Iqschfp	Iqcj and Schip1 fusion protein [Source:MGI Symbol;Acc:MGI:5439400]	0.434218	0.415131	1.07005	0	0	0	6397.99	12.6434	up
GO:0031668	cellular response to extracellular stimulus	biological_process	5	0.0160976	ENSMUSG00000051149	Adnp	activity-dependent neuroprotective protein [Source:MGI Symbol;Acc:MGI:1338758]	0	0	0	4.9047	0.00453845	0	6.11093e-05	-13.9982	down
GO:0005887	integral component of plasma membrane	cellular_component	6	0.0173294	ENSMUSG00000025243	Slc6a20b	solute carrier family 6 (neurotransmitter transporter), member 20B [Source:MGI Symbol;Acc:MGI:1336891]	0	1.64025	0	0	0	0	5467.51	12.4167	up
GO:0005887	integral component of plasma membrane	cellular_component	6	0.0173294	ENSMUSG00000102222	Pcdhga10	protocadherin gamma subfamily A, 10 [Source:MGI Symbol;Acc:MGI:1935227]	0	0	0	0.06216	0.932405	0.742479	0.000172707	-12.4994	down
GO:0005887	integral component of plasma membrane	cellular_component	6	0.0173294	ENSMUSG00000103677	Pcdhga4	protocadherin gamma subfamily A, 4 [Source:MGI Symbol;Acc:MGI:1935216]	4.74624	2.51372	1.7948	1.00462	0.377112	0.255441	5.53073	2.46747	up
GO:2001243	negative regulation of intrinsic apoptotic signaling pathway	biological_process	10	0.0188729	ENSMUSG00000092232	Gm20521	predicted gene 20521 [Source:MGI Symbol;Acc:MGI:5141986]	0	0	2.82537	0	0	0	9417.89	13.2012	up
GO:0016021	integral component of membrane	cellular_component	5	0.0198077	ENSMUSG00000025243	Slc6a20b	solute carrier family 6 (neurotransmitter transporter), member 20B [Source:MGI Symbol;Acc:MGI:1336891]	0	1.64025	0	0	0	0	5467.51	12.4167	up
GO:0016021	integral component of membrane	cellular_component	5	0.0198077	ENSMUSG00000045551	Fpr1	formyl peptide receptor 1 [Source:MGI Symbol;Acc:MGI:107443]	0.273553	1.36653	0.16556	0.038652	0	0	46.7154	5.54583	up
GO:0016021	integral component of membrane	cellular_component	5	0.0198077	ENSMUSG00000055489	Ano5	anoctamin 5 [Source:MGI Symbol;Acc:MGI:3576659]	0	0	0	0	0	0.213286	0.00140656	-9.47361	down
GO:0016021	integral component of membrane	cellular_component	5	0.0198077	ENSMUSG00000102222	Pcdhga10	protocadherin gamma subfamily A, 10 [Source:MGI Symbol;Acc:MGI:1935227]	0	0	0	0.06216	0.932405	0.742479	0.000172707	-12.4994	down
GO:0016021	integral component of membrane	cellular_component	5	0.0198077	ENSMUSG00000103677	Pcdhga4	protocadherin gamma subfamily A, 4 [Source:MGI Symbol;Acc:MGI:1935216]	4.74624	2.51372	1.7948	1.00462	0.377112	0.255441	5.53073	2.46747	up
GO:0016021	integral component of membrane	cellular_component	5	0.0198077	ENSMUSG00000115074	Ndor1	NADPH dependent diflavin oxidoreductase 1 [Source:MGI Symbol;Acc:MGI:1926047]	0.381484	0	0	0	0	0	1271.61	10.3124	up
GO:0016021	integral component of membrane	cellular_component	5	0.0198077	ENSMUSG00000116207	Nnt	nicotinamide nucleotide transhydrogenase [Source:MGI Symbol;Acc:MGI:109279]	0	0	0	0	0	55.5117	5.40427e-06	-17.4975	down
GO:0097730	non-motile cilium	cellular_component	5	0.0209496	ENSMUSG00000116048	Septin2	septin 2 [Source:MGI Symbol;Acc:MGI:97298]	0	0	0	0	0.0518042	17.2447	1.73445e-05	-15.8152	down
GO:0097192	extrinsic apoptotic signaling pathway in absence of ligand	biological_process	6	0.0230222	ENSMUSG00000092232	Gm20521	predicted gene 20521 [Source:MGI Symbol;Acc:MGI:5141986]	0	0	2.82537	0	0	0	9417.89	13.2012	up
GO:0035869	ciliary transition zone	cellular_component	5	0.0244018	ENSMUSG00000116048	Septin2	septin 2 [Source:MGI Symbol;Acc:MGI:97298]	0	0	0	0	0.0518042	17.2447	1.73445e-05	-15.8152	down
GO:0017157	regulation of exocytosis	biological_process	7	0.0244018	ENSMUSG00000116048	Septin2	septin 2 [Source:MGI Symbol;Acc:MGI:97298]	0	0	0	0	0.0518042	17.2447	1.73445e-05	-15.8152	down
GO:0007200	phospholipase C-activating G protein-coupled receptor signaling pathway	biological_process	6	0.0257795	ENSMUSG00000045551	Fpr1	formyl peptide receptor 1 [Source:MGI Symbol;Acc:MGI:107443]	0.273553	1.36653	0.16556	0.038652	0	0	46.7154	5.54583	up
GO:0048487	beta-tubulin binding	molecular_function	7	0.0264678	ENSMUSG00000051149	Adnp	activity-dependent neuroprotective protein [Source:MGI Symbol;Acc:MGI:1338758]	0	0	0	4.9047	0.00453845	0	6.11093e-05	-13.9982	down
GO:0007283	spermatogenesis	biological_process	7	0.026924	ENSMUSG00000103677	Pcdhga4	protocadherin gamma subfamily A, 4 [Source:MGI Symbol;Acc:MGI:1935216]	4.74624	2.51372	1.7948	1.00462	0.377112	0.255441	5.53073	2.46747	up
GO:0007283	spermatogenesis	biological_process	7	0.026924	ENSMUSG00000116048	Septin2	septin 2 [Source:MGI Symbol;Acc:MGI:97298]	0	0	0	0	0.0518042	17.2447	1.73445e-05	-15.8152	down
GO:0005886	plasma membrane	cellular_component	4	0.0276762	ENSMUSG00000025243	Slc6a20b	solute carrier family 6 (neurotransmitter transporter), member 20B [Source:MGI Symbol;Acc:MGI:1336891]	0	1.64025	0	0	0	0	5467.51	12.4167	up
GO:0005886	plasma membrane	cellular_component	4	0.0276762	ENSMUSG00000045551	Fpr1	formyl peptide receptor 1 [Source:MGI Symbol;Acc:MGI:107443]	0.273553	1.36653	0.16556	0.038652	0	0	46.7154	5.54583	up
GO:0005886	plasma membrane	cellular_component	4	0.0276762	ENSMUSG00000055489	Ano5	anoctamin 5 [Source:MGI Symbol;Acc:MGI:3576659]	0	0	0	0	0	0.213286	0.00140656	-9.47361	down
GO:0005886	plasma membrane	cellular_component	4	0.0276762	ENSMUSG00000102222	Pcdhga10	protocadherin gamma subfamily A, 10 [Source:MGI Symbol;Acc:MGI:1935227]	0	0	0	0.06216	0.932405	0.742479	0.000172707	-12.4994	down
GO:0005886	plasma membrane	cellular_component	4	0.0276762	ENSMUSG00000103677	Pcdhga4	protocadherin gamma subfamily A, 4 [Source:MGI Symbol;Acc:MGI:1935216]	4.74624	2.51372	1.7948	1.00462	0.377112	0.255441	5.53073	2.46747	up
GO:0005886	plasma membrane	cellular_component	4	0.0276762	ENSMUSG00000116048	Septin2	septin 2 [Source:MGI Symbol;Acc:MGI:97298]	0	0	0	0	0.0518042	17.2447	1.73445e-05	-15.8152	down
GO:0045773	positive regulation of axon extension	biological_process	8	0.0285297	ENSMUSG00000051149	Adnp	activity-dependent neuroprotective protein [Source:MGI Symbol;Acc:MGI:1338758]	0	0	0	4.9047	0.00453845	0	6.11093e-05	-13.9982	down
GO:0005876	spindle microtubule	cellular_component	8	0.0305877	ENSMUSG00000116048	Septin2	septin 2 [Source:MGI Symbol;Acc:MGI:97298]	0	0	0	0	0.0518042	17.2447	1.73445e-05	-15.8152	down
GO:0032391	photoreceptor connecting cilium	cellular_component	6	0.0305877	ENSMUSG00000116048	Septin2	septin 2 [Source:MGI Symbol;Acc:MGI:97298]	0	0	0	0	0.0518042	17.2447	1.73445e-05	-15.8152	down
GO:0060170	ciliary membrane	cellular_component	6	0.0319574	ENSMUSG00000116048	Septin2	septin 2 [Source:MGI Symbol;Acc:MGI:97298]	0	0	0	0	0.0518042	17.2447	1.73445e-05	-15.8152	down
GO:0008630	intrinsic apoptotic signaling pathway in response to DNA damage	biological_process	7	0.0340087	ENSMUSG00000092232	Gm20521	predicted gene 20521 [Source:MGI Symbol;Acc:MGI:5141986]	0	0	2.82537	0	0	0	9417.89	13.2012	up
GO:0005254	chloride channel activity	molecular_function	8	0.035374	ENSMUSG00000055489	Ano5	anoctamin 5 [Source:MGI Symbol;Acc:MGI:3576659]	0	0	0	0	0	0.213286	0.00140656	-9.47361	down
GO:0032154	cleavage furrow	cellular_component	5	0.0367376	ENSMUSG00000116048	Septin2	septin 2 [Source:MGI Symbol;Acc:MGI:97298]	0	0	0	0	0.0518042	17.2447	1.73445e-05	-15.8152	down
GO:0030424	axon	cellular_component	6	0.03691	ENSMUSG00000051149	Adnp	activity-dependent neuroprotective protein [Source:MGI Symbol;Acc:MGI:1338758]	0	0	0	4.9047	0.00453845	0	6.11093e-05	-13.9982	down
GO:0030424	axon	cellular_component	6	0.03691	ENSMUSG00000102422	Iqschfp	Iqcj and Schip1 fusion protein [Source:MGI Symbol;Acc:MGI:5439400]	0.434218	0.415131	1.07005	0	0	0	6397.99	12.6434	up
GO:0005507	copper ion binding	molecular_function	8	0.0380994	ENSMUSG00000051149	Adnp	activity-dependent neuroprotective protein [Source:MGI Symbol;Acc:MGI:1338758]	0	0	0	4.9047	0.00453845	0	6.11093e-05	-13.9982	down
GO:0051965	positive regulation of synapse assembly	biological_process	7	0.0428517	ENSMUSG00000051149	Adnp	activity-dependent neuroprotective protein [Source:MGI Symbol;Acc:MGI:1338758]	0	0	0	4.9047	0.00453845	0	6.11093e-05	-13.9982	down
GO:0032147	activation of protein kinase activity	biological_process	12	0.0442056	ENSMUSG00000051149	Adnp	activity-dependent neuroprotective protein [Source:MGI Symbol;Acc:MGI:1338758]	0	0	0	4.9047	0.00453845	0	6.11093e-05	-13.9982	down
GO:0001664	G protein-coupled receptor binding	molecular_function	6	0.0448818	ENSMUSG00000045551	Fpr1	formyl peptide receptor 1 [Source:MGI Symbol;Acc:MGI:107443]	0.273553	1.36653	0.16556	0.038652	0	0	46.7154	5.54583	up
GO:0007224	smoothened signaling pathway	biological_process	6	0.0455577	ENSMUSG00000116048	Septin2	septin 2 [Source:MGI Symbol;Acc:MGI:97298]	0	0	0	0	0.0518042	17.2447	1.73445e-05	-15.8152	down
GO:0006821	chloride transport	biological_process	9	0.0455577	ENSMUSG00000055489	Ano5	anoctamin 5 [Source:MGI Symbol;Acc:MGI:3576659]	0	0	0	0	0	0.213286	0.00140656	-9.47361	down
GO:0055085	transmembrane transport	biological_process	6	0.0459244	ENSMUSG00000025243	Slc6a20b	solute carrier family 6 (neurotransmitter transporter), member 20B [Source:MGI Symbol;Acc:MGI:1336891]	0	1.64025	0	0	0	0	5467.51	12.4167	up
GO:0055085	transmembrane transport	biological_process	6	0.0459244	ENSMUSG00000055489	Ano5	anoctamin 5 [Source:MGI Symbol;Acc:MGI:3576659]	0	0	0	0	0	0.213286	0.00140656	-9.47361	down
GO:0031526	brush border membrane	cellular_component	6	0.0462331	ENSMUSG00000025243	Slc6a20b	solute carrier family 6 (neurotransmitter transporter), member 20B [Source:MGI Symbol;Acc:MGI:1336891]	0	1.64025	0	0	0	0	5467.51	12.4167	up
GO:0007155	cell adhesion	biological_process	4	0.0462605	ENSMUSG00000102222	Pcdhga10	protocadherin gamma subfamily A, 10 [Source:MGI Symbol;Acc:MGI:1935227]	0	0	0	0.06216	0.932405	0.742479	0.000172707	-12.4994	down
GO:0007155	cell adhesion	biological_process	4	0.0462605	ENSMUSG00000103677	Pcdhga4	protocadherin gamma subfamily A, 4 [Source:MGI Symbol;Acc:MGI:1935216]	4.74624	2.51372	1.7948	1.00462	0.377112	0.255441	5.53073	2.46747	up
GO:0034613	cellular protein localization	biological_process	6	0.046908	ENSMUSG00000116048	Septin2	septin 2 [Source:MGI Symbol;Acc:MGI:97298]	0	0	0	0	0.0518042	17.2447	1.73445e-05	-15.8152	down
GO:0045171	intercellular bridge	cellular_component	4	0.0482566	ENSMUSG00000116048	Septin2	septin 2 [Source:MGI Symbol;Acc:MGI:97298]	0	0	0	0	0.0518042	17.2447	1.73445e-05	-15.8152	down
GO:0003676	nucleic acid binding	molecular_function	5	0.0493751	ENSMUSG00000010205	Raver1	ribonucleoprotein, PTB-binding 1 [Source:MGI Symbol;Acc:MGI:1919016]	0.567286	0.201093	1.01344	5.75335	2.7471	6.42326	0.119395	-3.06619	down
GO:0003676	nucleic acid binding	molecular_function	5	0.0493751	ENSMUSG00000051149	Adnp	activity-dependent neuroprotective protein [Source:MGI Symbol;Acc:MGI:1338758]	0	0	0	4.9047	0.00453845	0	6.11093e-05	-13.9982	down
GO:0003676	nucleic acid binding	molecular_function	5	0.0493751	ENSMUSG00000092232	Gm20521	predicted gene 20521 [Source:MGI Symbol;Acc:MGI:5141986]	0	0	2.82537	0	0	0	9417.89	13.2012	up
GO:0050790	regulation of catalytic activity	biological_process	5	0.0496035	ENSMUSG00000116048	Septin2	septin 2 [Source:MGI Symbol;Acc:MGI:97298]	0	0	0	0	0.0518042	17.2447	1.73445e-05	-15.8152	down
GO:0060090	molecular adaptor activity	molecular_function	4	0.0496035	ENSMUSG00000116048	Septin2	septin 2 [Source:MGI Symbol;Acc:MGI:97298]	0	0	0	0	0.0518042	17.2447	1.73445e-05	-15.8152	down
GO:0032091	negative regulation of protein binding	biological_process	7	0.0509486	ENSMUSG00000051149	Adnp	activity-dependent neuroprotective protein [Source:MGI Symbol;Acc:MGI:1338758]	0	0	0	4.9047	0.00453845	0	6.11093e-05	-13.9982	down
GO:0032880	regulation of protein localization	biological_process	6	0.0522919	ENSMUSG00000116048	Septin2	septin 2 [Source:MGI Symbol;Acc:MGI:97298]	0	0	0	0	0.0518042	17.2447	1.73445e-05	-15.8152	down
GO:0042277	peptide binding	molecular_function	5	0.0536335	ENSMUSG00000051149	Adnp	activity-dependent neuroprotective protein [Source:MGI Symbol;Acc:MGI:1338758]	0	0	0	4.9047	0.00453845	0	6.11093e-05	-13.9982	down
GO:1902476	chloride transmembrane transport	biological_process	10	0.0549734	ENSMUSG00000055489	Ano5	anoctamin 5 [Source:MGI Symbol;Acc:MGI:3576659]	0	0	0	0	0	0.213286	0.00140656	-9.47361	down
GO:0005930	axoneme	cellular_component	6	0.0609813	ENSMUSG00000116048	Septin2	septin 2 [Source:MGI Symbol;Acc:MGI:97298]	0	0	0	0	0.0518042	17.2447	1.73445e-05	-15.8152	down
GO:0000777	condensed chromosome kinetochore	cellular_component	5	0.0623116	ENSMUSG00000116048	Septin2	septin 2 [Source:MGI Symbol;Acc:MGI:97298]	0	0	0	0	0.0518042	17.2447	1.73445e-05	-15.8152	down
GO:0005509	calcium ion binding	molecular_function	7	0.0653626	ENSMUSG00000102222	Pcdhga10	protocadherin gamma subfamily A, 10 [Source:MGI Symbol;Acc:MGI:1935227]	0	0	0	0.06216	0.932405	0.742479	0.000172707	-12.4994	down
GO:0005509	calcium ion binding	molecular_function	7	0.0653626	ENSMUSG00000103677	Pcdhga4	protocadherin gamma subfamily A, 4 [Source:MGI Symbol;Acc:MGI:1935216]	4.74624	2.51372	1.7948	1.00462	0.377112	0.255441	5.53073	2.46747	up
GO:0015293	symporter activity	molecular_function	7	0.0676157	ENSMUSG00000025243	Slc6a20b	solute carrier family 6 (neurotransmitter transporter), member 20B [Source:MGI Symbol;Acc:MGI:1336891]	0	1.64025	0	0	0	0	5467.51	12.4167	up
GO:0050731	positive regulation of peptidyl-tyrosine phosphorylation	biological_process	11	0.0676157	ENSMUSG00000051149	Adnp	activity-dependent neuroprotective protein [Source:MGI Symbol;Acc:MGI:1338758]	0	0	0	4.9047	0.00453845	0	6.11093e-05	-13.9982	down
GO:0016491	oxidoreductase activity	molecular_function	4	0.0682575	ENSMUSG00000115074	Ndor1	NADPH dependent diflavin oxidoreductase 1 [Source:MGI Symbol;Acc:MGI:1926047]	0.381484	0	0	0	0	0	1271.61	10.3124	up
GO:0016491	oxidoreductase activity	molecular_function	4	0.0682575	ENSMUSG00000116207	Nnt	nicotinamide nucleotide transhydrogenase [Source:MGI Symbol;Acc:MGI:109279]	0	0	0	0	0	55.5117	5.40427e-06	-17.4975	down
GO:0006935	chemotaxis	biological_process	5	0.0755202	ENSMUSG00000045551	Fpr1	formyl peptide receptor 1 [Source:MGI Symbol;Acc:MGI:107443]	0.273553	1.36653	0.16556	0.038652	0	0	46.7154	5.54583	up
GO:0031514	motile cilium	cellular_component	5	0.0761762	ENSMUSG00000116048	Septin2	septin 2 [Source:MGI Symbol;Acc:MGI:97298]	0	0	0	0	0.0518042	17.2447	1.73445e-05	-15.8152	down
GO:0000776	kinetochore	cellular_component	4	0.0833633	ENSMUSG00000116048	Septin2	septin 2 [Source:MGI Symbol;Acc:MGI:97298]	0	0	0	0	0.0518042	17.2447	1.73445e-05	-15.8152	down
GO:0007204	positive regulation of cytosolic calcium ion concentration	biological_process	13	0.0898526	ENSMUSG00000045551	Fpr1	formyl peptide receptor 1 [Source:MGI Symbol;Acc:MGI:107443]	0.273553	1.36653	0.16556	0.038652	0	0	46.7154	5.54583	up
GO:0055114	oxidation-reduction process	biological_process	4	0.0905543	ENSMUSG00000115074	Ndor1	NADPH dependent diflavin oxidoreductase 1 [Source:MGI Symbol;Acc:MGI:1926047]	0.381484	0	0	0	0	0	1271.61	10.3124	up
GO:0055114	oxidation-reduction process	biological_process	4	0.0905543	ENSMUSG00000116207	Nnt	nicotinamide nucleotide transhydrogenase [Source:MGI Symbol;Acc:MGI:109279]	0	0	0	0	0	55.5117	5.40427e-06	-17.4975	down
GO:0044325	ion channel binding	molecular_function	5	0.0917911	ENSMUSG00000102422	Iqschfp	Iqcj and Schip1 fusion protein [Source:MGI Symbol;Acc:MGI:5439400]	0.434218	0.415131	1.07005	0	0	0	6397.99	12.6434	up
GO:0000775	chromosome, centromeric region	cellular_component	7	0.0930814	ENSMUSG00000116048	Septin2	septin 2 [Source:MGI Symbol;Acc:MGI:97298]	0	0	0	0	0.0518042	17.2447	1.73445e-05	-15.8152	down
GO:0031982	vesicle	cellular_component	5	0.0937259	ENSMUSG00000055489	Ano5	anoctamin 5 [Source:MGI Symbol;Acc:MGI:3576659]	0	0	0	0	0	0.213286	0.00140656	-9.47361	down
GO:0000398	mRNA splicing, via spliceosome	biological_process	13	0.0943699	ENSMUSG00000010205	Raver1	ribonucleoprotein, PTB-binding 1 [Source:MGI Symbol;Acc:MGI:1919016]	0.567286	0.201093	1.01344	5.75335	2.7471	6.42326	0.119395	-3.06619	down
GO:0031175	neuron projection development	biological_process	7	0.0995075	ENSMUSG00000116048	Septin2	septin 2 [Source:MGI Symbol;Acc:MGI:97298]	0	0	0	0	0.0518042	17.2447	1.73445e-05	-15.8152	down
GO:0046983	protein dimerization activity	molecular_function	5	0.100148	ENSMUSG00000055489	Ano5	anoctamin 5 [Source:MGI Symbol;Acc:MGI:3576659]	0	0	0	0	0	0.213286	0.00140656	-9.47361	down
GO:0043524	negative regulation of neuron apoptotic process	biological_process	10	0.103343	ENSMUSG00000051149	Adnp	activity-dependent neuroprotective protein [Source:MGI Symbol;Acc:MGI:1338758]	0	0	0	4.9047	0.00453845	0	6.11093e-05	-13.9982	down
GO:0010976	positive regulation of neuron projection development	biological_process	11	0.104618	ENSMUSG00000051149	Adnp	activity-dependent neuroprotective protein [Source:MGI Symbol;Acc:MGI:1338758]	0	0	0	4.9047	0.00453845	0	6.11093e-05	-13.9982	down
GO:0030496	midbody	cellular_component	4	0.105255	ENSMUSG00000116048	Septin2	septin 2 [Source:MGI Symbol;Acc:MGI:97298]	0	0	0	0	0.0518042	17.2447	1.73445e-05	-15.8152	down
GO:0008021	synaptic vesicle	cellular_component	4	0.105892	ENSMUSG00000116048	Septin2	septin 2 [Source:MGI Symbol;Acc:MGI:97298]	0	0	0	0	0.0518042	17.2447	1.73445e-05	-15.8152	down
GO:0005741	mitochondrial outer membrane	cellular_component	6	0.109068	ENSMUSG00000092232	Gm20521	predicted gene 20521 [Source:MGI Symbol;Acc:MGI:5141986]	0	0	2.82537	0	0	0	9417.89	13.2012	up
GO:0015630	microtubule cytoskeleton	cellular_component	7	0.110336	ENSMUSG00000116048	Septin2	septin 2 [Source:MGI Symbol;Acc:MGI:97298]	0	0	0	0	0.0518042	17.2447	1.73445e-05	-15.8152	down
GO:0005516	calmodulin binding	molecular_function	5	0.112235	ENSMUSG00000102422	Iqschfp	Iqcj and Schip1 fusion protein [Source:MGI Symbol;Acc:MGI:5439400]	0.434218	0.415131	1.07005	0	0	0	6397.99	12.6434	up
GO:0005938	cell cortex	cellular_component	7	0.113498	ENSMUSG00000116048	Septin2	septin 2 [Source:MGI Symbol;Acc:MGI:97298]	0	0	0	0	0.0518042	17.2447	1.73445e-05	-15.8152	down
GO:0003723	RNA binding	molecular_function	6	0.115715	ENSMUSG00000010205	Raver1	ribonucleoprotein, PTB-binding 1 [Source:MGI Symbol;Acc:MGI:1919016]	0.567286	0.201093	1.01344	5.75335	2.7471	6.42326	0.119395	-3.06619	down
GO:0003723	RNA binding	molecular_function	6	0.115715	ENSMUSG00000092232	Gm20521	predicted gene 20521 [Source:MGI Symbol;Acc:MGI:5141986]	0	0	2.82537	0	0	0	9417.89	13.2012	up
GO:0060271	cilium assembly	biological_process	7	0.119164	ENSMUSG00000116048	Septin2	septin 2 [Source:MGI Symbol;Acc:MGI:97298]	0	0	0	0	0.0518042	17.2447	1.73445e-05	-15.8152	down
GO:0043209	myelin sheath	cellular_component	4	0.121672	ENSMUSG00000116048	Septin2	septin 2 [Source:MGI Symbol;Acc:MGI:97298]	0	0	0	0	0.0518042	17.2447	1.73445e-05	-15.8152	down
GO:0042981	regulation of apoptotic process	biological_process	8	0.122298	ENSMUSG00000092232	Gm20521	predicted gene 20521 [Source:MGI Symbol;Acc:MGI:5141986]	0	0	2.82537	0	0	0	9417.89	13.2012	up
GO:0005819	spindle	cellular_component	6	0.124173	ENSMUSG00000116048	Septin2	septin 2 [Source:MGI Symbol;Acc:MGI:97298]	0	0	0	0	0.0518042	17.2447	1.73445e-05	-15.8152	down
GO:0042995	cell projection	cellular_component	4	0.141593	ENSMUSG00000102422	Iqschfp	Iqcj and Schip1 fusion protein [Source:MGI Symbol;Acc:MGI:5439400]	0.434218	0.415131	1.07005	0	0	0	6397.99	12.6434	up
GO:0042995	cell projection	cellular_component	4	0.141593	ENSMUSG00000116048	Septin2	septin 2 [Source:MGI Symbol;Acc:MGI:97298]	0	0	0	0	0.0518042	17.2447	1.73445e-05	-15.8152	down
GO:0015629	actin cytoskeleton	cellular_component	7	0.143335	ENSMUSG00000116048	Septin2	septin 2 [Source:MGI Symbol;Acc:MGI:97298]	0	0	0	0	0.0518042	17.2447	1.73445e-05	-15.8152	down
GO:0010629	negative regulation of gene expression	biological_process	8	0.167492	ENSMUSG00000051149	Adnp	activity-dependent neuroprotective protein [Source:MGI Symbol;Acc:MGI:1338758]	0	0	0	4.9047	0.00453845	0	6.11093e-05	-13.9982	down
GO:0003924	GTPase activity	molecular_function	9	0.190443	ENSMUSG00000116048	Septin2	septin 2 [Source:MGI Symbol;Acc:MGI:97298]	0	0	0	0	0.0518042	17.2447	1.73445e-05	-15.8152	down
GO:0006954	inflammatory response	biological_process	6	0.191024	ENSMUSG00000045551	Fpr1	formyl peptide receptor 1 [Source:MGI Symbol;Acc:MGI:107443]	0.273553	1.36653	0.16556	0.038652	0	0	46.7154	5.54583	up
GO:0046982	protein heterodimerization activity	molecular_function	6	0.202559	ENSMUSG00000092232	Gm20521	predicted gene 20521 [Source:MGI Symbol;Acc:MGI:5141986]	0	0	2.82537	0	0	0	9417.89	13.2012	up
GO:0005929	cilium	cellular_component	4	0.204277	ENSMUSG00000116048	Septin2	septin 2 [Source:MGI Symbol;Acc:MGI:97298]	0	0	0	0	0.0518042	17.2447	1.73445e-05	-15.8152	down
GO:0006397	mRNA processing	biological_process	10	0.219018	ENSMUSG00000092232	Gm20521	predicted gene 20521 [Source:MGI Symbol;Acc:MGI:5141986]	0	0	2.82537	0	0	0	9417.89	13.2012	up
GO:0016324	apical plasma membrane	cellular_component	5	0.21958	ENSMUSG00000025243	Slc6a20b	solute carrier family 6 (neurotransmitter transporter), member 20B [Source:MGI Symbol;Acc:MGI:1336891]	0	1.64025	0	0	0	0	5467.51	12.4167	up
GO:0005737	cytoplasm	cellular_component	5	0.223448	ENSMUSG00000010205	Raver1	ribonucleoprotein, PTB-binding 1 [Source:MGI Symbol;Acc:MGI:1919016]	0.567286	0.201093	1.01344	5.75335	2.7471	6.42326	0.119395	-3.06619	down
GO:0005737	cytoplasm	cellular_component	5	0.223448	ENSMUSG00000045551	Fpr1	formyl peptide receptor 1 [Source:MGI Symbol;Acc:MGI:107443]	0.273553	1.36653	0.16556	0.038652	0	0	46.7154	5.54583	up
GO:0005737	cytoplasm	cellular_component	5	0.223448	ENSMUSG00000051149	Adnp	activity-dependent neuroprotective protein [Source:MGI Symbol;Acc:MGI:1338758]	0	0	0	4.9047	0.00453845	0	6.11093e-05	-13.9982	down
GO:0005737	cytoplasm	cellular_component	5	0.223448	ENSMUSG00000092232	Gm20521	predicted gene 20521 [Source:MGI Symbol;Acc:MGI:5141986]	0	0	2.82537	0	0	0	9417.89	13.2012	up
GO:0005737	cytoplasm	cellular_component	5	0.223448	ENSMUSG00000102422	Iqschfp	Iqcj and Schip1 fusion protein [Source:MGI Symbol;Acc:MGI:5439400]	0.434218	0.415131	1.07005	0	0	0	6397.99	12.6434	up
GO:0005737	cytoplasm	cellular_component	5	0.223448	ENSMUSG00000116048	Septin2	septin 2 [Source:MGI Symbol;Acc:MGI:97298]	0	0	0	0	0.0518042	17.2447	1.73445e-05	-15.8152	down
GO:0051301	cell division	biological_process	4	0.223504	ENSMUSG00000116048	Septin2	septin 2 [Source:MGI Symbol;Acc:MGI:97298]	0	0	0	0	0.0518042	17.2447	1.73445e-05	-15.8152	down
GO:0005525	GTP binding	molecular_function	8	0.23185	ENSMUSG00000116048	Septin2	septin 2 [Source:MGI Symbol;Acc:MGI:97298]	0	0	0	0	0.0518042	17.2447	1.73445e-05	-15.8152	down
GO:0004930	G protein-coupled receptor activity	molecular_function	6	0.239017	ENSMUSG00000045551	Fpr1	formyl peptide receptor 1 [Source:MGI Symbol;Acc:MGI:107443]	0.273553	1.36653	0.16556	0.038652	0	0	46.7154	5.54583	up
GO:0005694	chromosome	cellular_component	6	0.27078	ENSMUSG00000116048	Septin2	septin 2 [Source:MGI Symbol;Acc:MGI:97298]	0	0	0	0	0.0518042	17.2447	1.73445e-05	-15.8152	down
GO:0003682	chromatin binding	molecular_function	4	0.277089	ENSMUSG00000051149	Adnp	activity-dependent neuroprotective protein [Source:MGI Symbol;Acc:MGI:1338758]	0	0	0	4.9047	0.00453845	0	6.11093e-05	-13.9982	down
GO:0043066	negative regulation of apoptotic process	biological_process	9	0.293671	ENSMUSG00000092232	Gm20521	predicted gene 20521 [Source:MGI Symbol;Acc:MGI:5141986]	0	0	2.82537	0	0	0	9417.89	13.2012	up
GO:0030425	dendrite	cellular_component	6	0.30183	ENSMUSG00000051149	Adnp	activity-dependent neuroprotective protein [Source:MGI Symbol;Acc:MGI:1338758]	0	0	0	4.9047	0.00453845	0	6.11093e-05	-13.9982	down
GO:0007186	G protein-coupled receptor signaling pathway	biological_process	5	0.309903	ENSMUSG00000045551	Fpr1	formyl peptide receptor 1 [Source:MGI Symbol;Acc:MGI:107443]	0.273553	1.36653	0.16556	0.038652	0	0	46.7154	5.54583	up
GO:0043025	neuronal cell body	cellular_component	5	0.313408	ENSMUSG00000051149	Adnp	activity-dependent neuroprotective protein [Source:MGI Symbol;Acc:MGI:1338758]	0	0	0	4.9047	0.00453845	0	6.11093e-05	-13.9982	down
GO:0006915	apoptotic process	biological_process	6	0.32481	ENSMUSG00000092232	Gm20521	predicted gene 20521 [Source:MGI Symbol;Acc:MGI:5141986]	0	0	2.82537	0	0	0	9417.89	13.2012	up
GO:0007049	cell cycle	biological_process	4	0.33749	ENSMUSG00000116048	Septin2	septin 2 [Source:MGI Symbol;Acc:MGI:97298]	0	0	0	0	0.0518042	17.2447	1.73445e-05	-15.8152	down
GO:0009986	cell surface	cellular_component	4	0.341828	ENSMUSG00000116048	Septin2	septin 2 [Source:MGI Symbol;Acc:MGI:97298]	0	0	0	0	0.0518042	17.2447	1.73445e-05	-15.8152	down
GO:0042803	protein homodimerization activity	molecular_function	6	0.365922	ENSMUSG00000092232	Gm20521	predicted gene 20521 [Source:MGI Symbol;Acc:MGI:5141986]	0	0	2.82537	0	0	0	9417.89	13.2012	up
GO:0045202	synapse	cellular_component	3	0.395458	ENSMUSG00000116048	Septin2	septin 2 [Source:MGI Symbol;Acc:MGI:97298]	0	0	0	0	0.0518042	17.2447	1.73445e-05	-15.8152	down
GO:0048471	perinuclear region of cytoplasm	cellular_component	6	0.403411	ENSMUSG00000116048	Septin2	septin 2 [Source:MGI Symbol;Acc:MGI:97298]	0	0	0	0	0.0518042	17.2447	1.73445e-05	-15.8152	down
GO:0030154	cell differentiation	biological_process	5	0.425002	ENSMUSG00000116048	Septin2	septin 2 [Source:MGI Symbol;Acc:MGI:97298]	0	0	0	0	0.0518042	17.2447	1.73445e-05	-15.8152	down
GO:0005789	endoplasmic reticulum membrane	cellular_component	5	0.445054	ENSMUSG00000055489	Ano5	anoctamin 5 [Source:MGI Symbol;Acc:MGI:3576659]	0	0	0	0	0	0.213286	0.00140656	-9.47361	down
GO:0003674	molecular_function	molecular_function	2	0.551421	ENSMUSG00000102222	Pcdhga10	protocadherin gamma subfamily A, 10 [Source:MGI Symbol;Acc:MGI:1935227]	0	0	0	0.06216	0.932405	0.742479	0.000172707	-12.4994	down
GO:0003674	molecular_function	molecular_function	2	0.551421	ENSMUSG00000103677	Pcdhga4	protocadherin gamma subfamily A, 4 [Source:MGI Symbol;Acc:MGI:1935216]	4.74624	2.51372	1.7948	1.00462	0.377112	0.255441	5.53073	2.46747	up
GO:0007165	signal transduction	biological_process	4	0.559207	ENSMUSG00000045551	Fpr1	formyl peptide receptor 1 [Source:MGI Symbol;Acc:MGI:107443]	0.273553	1.36653	0.16556	0.038652	0	0	46.7154	5.54583	up
GO:0005634	nucleus	cellular_component	6	0.561515	ENSMUSG00000010205	Raver1	ribonucleoprotein, PTB-binding 1 [Source:MGI Symbol;Acc:MGI:1919016]	0.567286	0.201093	1.01344	5.75335	2.7471	6.42326	0.119395	-3.06619	down
GO:0005634	nucleus	cellular_component	6	0.561515	ENSMUSG00000051149	Adnp	activity-dependent neuroprotective protein [Source:MGI Symbol;Acc:MGI:1338758]	0	0	0	4.9047	0.00453845	0	6.11093e-05	-13.9982	down
GO:0005634	nucleus	cellular_component	6	0.561515	ENSMUSG00000092232	Gm20521	predicted gene 20521 [Source:MGI Symbol;Acc:MGI:5141986]	0	0	2.82537	0	0	0	9417.89	13.2012	up
GO:0005634	nucleus	cellular_component	6	0.561515	ENSMUSG00000116048	Septin2	septin 2 [Source:MGI Symbol;Acc:MGI:97298]	0	0	0	0	0.0518042	17.2447	1.73445e-05	-15.8152	down
GO:0005615	extracellular space	cellular_component	4	0.574273	ENSMUSG00000051149	Adnp	activity-dependent neuroprotective protein [Source:MGI Symbol;Acc:MGI:1338758]	0	0	0	4.9047	0.00453845	0	6.11093e-05	-13.9982	down
GO:0005856	cytoskeleton	cellular_component	6	0.586047	ENSMUSG00000116048	Septin2	septin 2 [Source:MGI Symbol;Acc:MGI:97298]	0	0	0	0	0.0518042	17.2447	1.73445e-05	-15.8152	down
GO:0005783	endoplasmic reticulum	cellular_component	6	0.643591	ENSMUSG00000055489	Ano5	anoctamin 5 [Source:MGI Symbol;Acc:MGI:3576659]	0	0	0	0	0	0.213286	0.00140656	-9.47361	down
GO:0005515	protein binding	molecular_function	4	0.679855	ENSMUSG00000025243	Slc6a20b	solute carrier family 6 (neurotransmitter transporter), member 20B [Source:MGI Symbol;Acc:MGI:1336891]	0	1.64025	0	0	0	0	5467.51	12.4167	up
GO:0005515	protein binding	molecular_function	4	0.679855	ENSMUSG00000051149	Adnp	activity-dependent neuroprotective protein [Source:MGI Symbol;Acc:MGI:1338758]	0	0	0	4.9047	0.00453845	0	6.11093e-05	-13.9982	down
GO:0005515	protein binding	molecular_function	4	0.679855	ENSMUSG00000102422	Iqschfp	Iqcj and Schip1 fusion protein [Source:MGI Symbol;Acc:MGI:5439400]	0.434218	0.415131	1.07005	0	0	0	6397.99	12.6434	up
GO:0005515	protein binding	molecular_function	4	0.679855	ENSMUSG00000116048	Septin2	septin 2 [Source:MGI Symbol;Acc:MGI:97298]	0	0	0	0	0.0518042	17.2447	1.73445e-05	-15.8152	down
GO:0003677	DNA binding	molecular_function	6	0.686974	ENSMUSG00000051149	Adnp	activity-dependent neuroprotective protein [Source:MGI Symbol;Acc:MGI:1338758]	0	0	0	4.9047	0.00453845	0	6.11093e-05	-13.9982	down
GO:0042802	identical protein binding	molecular_function	5	0.700088	ENSMUSG00000116048	Septin2	septin 2 [Source:MGI Symbol;Acc:MGI:97298]	0	0	0	0	0.0518042	17.2447	1.73445e-05	-15.8152	down
GO:0005739	mitochondrion	cellular_component	6	0.711572	ENSMUSG00000092232	Gm20521	predicted gene 20521 [Source:MGI Symbol;Acc:MGI:5141986]	0	0	2.82537	0	0	0	9417.89	13.2012	up
GO:0000166	nucleotide binding	molecular_function	5	0.714937	ENSMUSG00000116048	Septin2	septin 2 [Source:MGI Symbol;Acc:MGI:97298]	0	0	0	0	0.0518042	17.2447	1.73445e-05	-15.8152	down
GO:0005654	nucleoplasm	cellular_component	6	0.892642	ENSMUSG00000116048	Septin2	septin 2 [Source:MGI Symbol;Acc:MGI:97298]	0	0	0	0	0.0518042	17.2447	1.73445e-05	-15.8152	down
GO:0046872	metal ion binding	molecular_function	6	0.920337	ENSMUSG00000051149	Adnp	activity-dependent neuroprotective protein [Source:MGI Symbol;Acc:MGI:1338758]	0	0	0	4.9047	0.00453845	0	6.11093e-05	-13.9982	down
