# Supplementary material for: The Sigma-1 Receptor Exacerbates Cardiac Dysfunction Induced by Obstructive Nephropathy: A Role for Sexual Dimorphism
Source: Biomedicines. 2024 Aug 20;12(8):1908. doi: 10.3390/biomedicines12081908 (PMC11351121; doi:10.3390/biomedicines12081908)
Supplement: Supplementary file 1 [file biomedicines-12-01908-s001.zip › Supplementary File S1_Gene_differential_expression.xlsx]

## Sheet: Sheet1
gene_id	gene_name	transcript_id	GO	KEGG	KO_ENTRY	EC	Description	trans_type	FPKM.PRE7	FPKM.PRE8	FPKM.PRE9	FPKM.UUO4	FPKM.UUO5	FPKM.UUO6	fc	log2(fc)	pval	qval	regulation	significant
ENSMUSG00000107705	Gm45062	ENSMUST00000162564	NA	NA	NA	NA	predicted gene 45062 [Source:MGI Symbol;Acc:MGI:5753638]	nonsense_mediated_decay	0	0	0.217275	0	0	0	724.25	9.50034	1.68223e-16	4.30381e-12	up	yes
ENSMUSG00000116207	Nnt	ENSMUST00000223268	GO:0016020(membrane);GO:0016021(integral component of membrane);GO:0016491(oxidoreductase activity);GO:0055114(oxidation-reduction process)	NA	NA	NA	nicotinamide nucleotide transhydrogenase [Source:MGI Symbol;Acc:MGI:109279]	protein_coding	0	0	0	0	0	55.5117	5.40427e-06	-17.4975	4.91324e-13	6.28502e-09	down	yes
ENSMUSG00000116048	Septin2	ENSMUST00000168776;ENSMUST00000179353;ENSMUST00000172165	GO:0000145(exocyst);GO:0000166(nucleotide binding);GO:0000775(chromosome, centromeric region);GO:0000776(kinetochore);GO:0000777(condensed chromosome kinetochore);GO:0002036(regulation of L-glutamate import across plasma membrane);GO:0003924(GTPase activity);GO:0005515(protein binding);GO:0005525(GTP binding);GO:0005634(nucleus);GO:0005654(nucleoplasm);GO:0005694(chromosome);GO:0005737(cytoplasm)…	05100(Bacterial invasion of epithelial cells);05100(Bacterial invasion of epithelial cells)	K16942	NA	septin 2 [Source:MGI Symbol;Acc:MGI:97298]	protein_coding	0	0	0	0	0.0518042	17.2447	1.73445e-05	-15.8152	9.18826e-12	4.99101e-08	down	yes
ENSMUSG00000102222	Pcdhga10	ENSMUST00000193404	GO:0003674(molecular_function);GO:0005509(calcium ion binding);GO:0005886(plasma membrane);GO:0005887(integral component of plasma membrane);GO:0007155(cell adhesion);GO:0007156(homophilic cell adhesion via plasma membrane adhesion molecules);GO:0016020(membrane);GO:0016021(integral component of membrane)	NA	K16495	NA	protocadherin gamma subfamily A, 10 [Source:MGI Symbol;Acc:MGI:1935227]	protein_coding	0	0	0	0.06216	0.932405	0.742479	0.000172707	-12.4994	9.38537e-12	4.99101e-08	down	yes
ENSMUSG00000102422	Iqschfp	ENSMUST00000182006	GO:0005515(protein binding);GO:0005516(calmodulin binding);GO:0005737(cytoplasm);GO:0008366(axon ensheathment);GO:0030424(axon);GO:0030506(ankyrin binding);GO:0033268(node of Ranvier);GO:0042995(cell projection);GO:0043194(axon initial segment);GO:0044325(ion channel binding);GO:0051494(negative regulation of cytoskeleton organization)	NA	NA	NA	Iqcj and Schip1 fusion protein [Source:MGI Symbol;Acc:MGI:5439400]	protein_coding	0.434218	0.415131	1.07005	0	0	0	6397.99	12.6434	9.75417e-12	4.99101e-08	up	yes
ENSMUSG00000051149	Adnp	ENSMUST00000088001;ENSMUST00000131200	GO:0003676(nucleic acid binding);GO:0003677(DNA binding);GO:0003682(chromatin binding);GO:0005507(copper ion binding);GO:0005515(protein binding);GO:0005615(extracellular space);GO:0005634(nucleus);GO:0005737(cytoplasm);GO:0007614(short-term memory);GO:0009743(response to carbohydrate);GO:0010035(response to inorganic substance);GO:0010629(negative regulation of gene expression);GO:0010835(regula…	NA	K22591	NA	activity-dependent neuroprotective protein [Source:MGI Symbol;Acc:MGI:1338758]	protein_coding;retained_intron	0	0	0	4.9047	0.00453845	0	6.11093e-05	-13.9982	6.11249e-11	2.60636e-07	down	yes
ENSMUSG00000025243	Slc6a20b	ENSMUST00000026273;ENSMUST00000166800	GO:0005328(neurotransmitter:sodium symporter activity);GO:0005515(protein binding);GO:0005886(plasma membrane);GO:0005887(integral component of plasma membrane);GO:0015193(L-proline transmembrane transporter activity);GO:0015293(symporter activity);GO:0016020(membrane);GO:0016021(integral component of membrane);GO:0016324(apical plasma membrane);GO:0031526(brush border membrane);GO:0035524(prolin…	NA	NA	NA	solute carrier family 6 (neurotransmitter transporter), member 20B [Source:MGI Symbol;Acc:MGI:1336891]	protein_coding;nonsense_mediated_decay	0	1.64025	0	0	0	0	5467.51	12.4167	3.50111e-10	1.2796e-06	up	yes
ENSMUSG00000092232	Gm20521	ENSMUST00000134077	GO:0003676(nucleic acid binding);GO:0003723(RNA binding);GO:0005634(nucleus);GO:0005737(cytoplasm);GO:0005739(mitochondrion);GO:0005741(mitochondrial outer membrane);GO:0006397(mRNA processing);GO:0006915(apoptotic process);GO:0008630(intrinsic apoptotic signaling pathway in response to DNA damage);GO:0016020(membrane);GO:0042803(protein homodimerization activity);GO:0042981(regulation of apoptot…	NA	NA	NA	predicted gene 20521 [Source:MGI Symbol;Acc:MGI:5141986]	protein_coding	0	0	2.82537	0	0	0	9417.89	13.2012	1.18277e-08	3.78249e-05	up	yes
ENSMUSG00000010205	Raver1	ENSMUST00000115487	GO:0000398(mRNA splicing, via spliceosome);GO:0003676(nucleic acid binding);GO:0003723(RNA binding);GO:0005634(nucleus);GO:0005737(cytoplasm);GO:0019013(viral nucleocapsid)	NA	NA	NA	ribonucleoprotein, PTB-binding 1 [Source:MGI Symbol;Acc:MGI:1919016]	protein_coding	0.567286	0.201093	1.01344	5.75335	2.7471	6.42326	0.119395	-3.06619	1.33419e-08	3.79265e-05	down	yes
ENSMUSG00000055489	Ano5	ENSMUST00000043944	GO:0005229(intracellular calcium activated chloride channel activity);GO:0005254(chloride channel activity);GO:0005783(endoplasmic reticulum);GO:0005789(endoplasmic reticulum membrane);GO:0005886(plasma membrane);GO:0006821(chloride transport);GO:0016020(membrane);GO:0016021(integral component of membrane);GO:0031982(vesicle);GO:0046983(protein dimerization activity);GO:0055085(transmembrane tran…	NA	K19480	NA	anoctamin 5 [Source:MGI Symbol;Acc:MGI:3576659]	protein_coding	0	0	0	0	0	0.213286	0.00140656	-9.47361	2.33625e-08	5.97707e-05	down	yes
ENSMUSG00000115074	Ndor1	ENSMUST00000228052	GO:0010181(FMN binding);GO:0016020(membrane);GO:0016021(integral component of membrane);GO:0016491(oxidoreductase activity);GO:0055114(oxidation-reduction process)	NA	NA	NA	NADPH dependent diflavin oxidoreductase 1 [Source:MGI Symbol;Acc:MGI:1926047]	protein_coding	0.381484	0	0	0	0	0	1271.61	10.3124	8.82839e-08	0.000205332	up	yes
ENSMUSG00000103677	Pcdhga4	ENSMUST00000194418	GO:0003674(molecular_function);GO:0005509(calcium ion binding);GO:0005886(plasma membrane);GO:0005887(integral component of plasma membrane);GO:0007155(cell adhesion);GO:0007156(homophilic cell adhesion via plasma membrane adhesion molecules);GO:0007283(spermatogenesis);GO:0016020(membrane);GO:0016021(integral component of membrane)	NA	K16495	NA	protocadherin gamma subfamily A, 4 [Source:MGI Symbol;Acc:MGI:1935216]	protein_coding	4.74624	2.51372	1.7948	1.00462	0.377112	0.255441	5.53073	2.46747	2.28593e-06	0.00487361	up	yes
ENSMUSG00000045551	Fpr1	ENSMUST00000061516	GO:0001664(G protein-coupled receptor binding);GO:0002430(complement receptor mediated signaling pathway);GO:0004875(complement receptor activity);GO:0004930(G protein-coupled receptor activity);GO:0004982(N-formyl peptide receptor activity);GO:0005124(scavenger receptor binding);GO:0005737(cytoplasm);GO:0005886(plasma membrane);GO:0006935(chemotaxis);GO:0006954(inflammatory response);GO:0007165(…	04015(Rap1 signaling pathway);04080(Neuroactive ligand-receptor interaction);05150(Staphylococcus aureus infection)	K04172	NA	formyl peptide receptor 1 [Source:MGI Symbol;Acc:MGI:107443]	protein_coding	0.273553	1.36653	0.16556	0.038652	0	0	46.7154	5.54583	2.03872e-05	0.0401221	up	yes
ENSMUSG00000106820	D5Ertd605e	ENSMUST00000201128	NA	NA	NA	NA	DNA segment, Chr 5, ERATO Doi 605, expressed [Source:MGI Symbol;Acc:MGI:1277165]	lincRNA	0.222165	0.381911	0.315904	0	0	0	3066.6	11.5824	2.80163e-05	0.0511978	up	no
ENSMUSG00000103400	Gm15853	ENSMUST00000195518	NA	NA	NA	NA	predicted gene 15853 [Source:MGI Symbol;Acc:MGI:3801970]	antisense	0	0	0	0.058792	0.194777	0.238908	0.000609166	-10.6809	3.2526e-05	0.0554763	down	no
ENSMUSG00000042357	Gjb5	ENSMUST00000046498	GO:0005243(gap junction channel activity);GO:0005886(plasma membrane);GO:0005921(gap junction);GO:0005922(connexin complex);GO:0007154(cell communication);GO:0007267(cell-cell signaling);GO:0016020(membrane);GO:0016021(integral component of membrane);GO:0030054(cell junction);GO:0055085(transmembrane transport);GO:0060707(trophoblast giant cell differentiation);GO:0060708(spongiotrophoblast diffe…	NA	K07624	NA	gap junction protein, beta 5 [Source:MGI Symbol;Acc:MGI:95723]	protein_coding	0.185403	0.251614	0.127369	0	0	0	1881.29	10.8775	3.49385e-05	0.0558666	up	no
ENSMUSG00000020807	4933427D14Rik	ENSMUST00000142530;ENSMUST00000156696;ENSMUST00000144553;ENSMUST00000151411	GO:0007099(centriole replication);GO:0007099(centriole replication)	NA	K21765	NA	RIKEN cDNA 4933427D14 gene [Source:MGI Symbol;Acc:MGI:1921727]	nonsense_mediated_decay;processed_transcript	0.00476563	0	0.0107295	0.0870714	0.685628	0.00555192	0.0199102	-5.65035	7.01411e-05	0.101611	down	no
ENSMUSG00000087698	Gm13031	ENSMUST00000140501	NA	NA	NA	NA	predicted gene 13031 [Source:MGI Symbol;Acc:MGI:3702680]	antisense	0.477096	0.408425	0.118616	0	0	0	3347.12	11.7087	7.14902e-05	0.101611	up	no
ENSMUSG00000068606	Gm4841	ENSMUST00000090260	GO:0003924(GTPase activity);GO:0005525(GTP binding);GO:0005789(endoplasmic reticulum membrane);GO:0006952(defense response);GO:0016020(membrane);GO:0035458(cellular response to interferon-beta)	NA	NA	NA	predicted gene 4841 [Source:MGI Symbol;Acc:MGI:3643814]	protein_coding	0.704829	4.55679	5.03141	0.671192	0.966086	0.15979	5.72768	2.51795	0.000107929	0.14533	up	no
ENSMUSG00000079045	Prox1os	ENSMUST00000110279	NA	NA	NA	NA	prospero homeobox 1, opposite strand [Source:MGI Symbol;Acc:MGI:4937200]	antisense	1.055	0.731742	0.85884	0.061391	0.117297	0.148921	8.07544	3.01354	0.000135535	0.16742	up	no
ENSMUSG00000117874	Gm50318	ENSMUST00000235292	NA	NA	NA	NA	predicted gene, 50318 [Source:MGI Symbol;Acc:MGI:6303177]	nonsense_mediated_decay	0.568126	0.158599	0.658154	0	0	0.031318	44.2199	5.46662	0.000137423	0.16742	up	no
ENSMUSG00000071537	Klrg2	ENSMUST00000202245	GO:0016020(membrane);GO:0016021(integral component of membrane)	NA	NA	NA	killer cell lectin-like receptor subfamily G, member 2 [Source:MGI Symbol;Acc:MGI:1921503]	nonsense_mediated_decay	0.0976475	0.0773311	0.0506225	0	0	0	752.004	9.5546	0.000203311	0.229674	up	no
ENSMUSG00000021539	Lect2	ENSMUST00000062806	GO:0042802(identical protein binding);GO:0046872(metal ion binding)	NA	NA	NA	leukocyte cell-derived chemotaxin 2 [Source:MGI Symbol;Acc:MGI:1278342]	protein_coding	0.262738	0.209419	0.383596	0	0	0	2852.51	11.478	0.000212296	0.229674	up	no
ENSMUSG00000110676	Gm45897	ENSMUST00000212679	NA	NA	NA	NA	predicted gene 45897 [Source:MGI Symbol;Acc:MGI:5805012]	lincRNA	0.084594	0.192649	0.109711	0	0	0	1289.85	10.333	0.000215454	0.229674	up	no
ENSMUSG00000047485	Klhl34	ENSMUST00000087157	GO:0005515(protein binding)	NA	K10469	NA	kelch-like 34 [Source:MGI Symbol;Acc:MGI:2685234]	protein_coding	0.024957	0.014852	0	0.179451	0.179462	0.701286	0.0375486	-4.7351	0.000234728	0.240211	down	no
ENSMUSG00000027338	Prnd	ENSMUST00000110169;ENSMUST00000110171;ENSMUST00000110172;ENSMUST00000110170	GO:0005507(copper ion binding);GO:0005515(protein binding);GO:0005886(plasma membrane);GO:0006878(cellular copper ion homeostasis);GO:0007338(single fertilization);GO:0007340(acrosome reaction);GO:0016020(membrane);GO:0031225(anchored component of membrane);GO:0031362(anchored component of external side of plasma membrane);GO:0046872(metal ion binding);GO:0051260(protein homooligomerization);GO:0…	NA	NA	NA	prion like protein doppel [Source:MGI Symbol;Acc:MGI:1346999]	protein_coding	0.507576	0.274725	1.20316	2.58637	3.14038	1.84743	0.262136	-1.93161	0.000313322	0.308309	down	no
ENSMUSG00000078675	Mup16	ENSMUST00000107483	GO:0005009(insulin-activated receptor activity);GO:0005550(pheromone binding);GO:0005576(extracellular region);GO:0005615(extracellular space);GO:0005634(nucleus);GO:0005829(cytosol);GO:0006112(energy reserve metabolic process);GO:0008286(insulin receptor signaling pathway);GO:0009060(aerobic respiration);GO:0010628(positive regulation of gene expression);GO:0010888(negative regulation of lipid s…	NA	NA	NA	major urinary protein 16 [Source:MGI Symbol;Acc:MGI:3780250]	protein_coding	4.726	0.488603	3.54774	0.394113	0.48072	0	10.016	3.32424	0.000460265	0.436127	up	no
ENSMUSG00000027656	Ccn5	ENSMUST00000029188;ENSMUST00000138730	GO:0005515(protein binding);GO:0005520(insulin-like growth factor binding);GO:0005576(extracellular region);GO:0005615(extracellular space);GO:0005634(nucleus);GO:0005634(nucleus)	NA	K23089	NA	cellular communication network factor 5 [Source:MGI Symbol;Acc:MGI:1328326]	protein_coding;processed_transcript	7.32793	7.40755	5.65638	4.0128	1.95709	2.74518	2.33984	1.22641	0.000498804	0.455764	up	no
ENSMUSG00000038569	Rad9b	ENSMUST00000117263;ENSMUST00000149600;ENSMUST00000200653;ENSMUST00000144268;ENSMUST00000049009	GO:0000076(DNA replication checkpoint);GO:0000077(DNA damage checkpoint);GO:0005634(nucleus);GO:0006281(DNA repair);GO:0008408(3'-5' exonuclease activity);GO:0030896(checkpoint clamp complex);GO:0031573(intra-S DNA damage checkpoint);GO:0071479(cellular response to ionizing radiation);GO:0090305(nucleic acid phosphodiester bond hydrolysis);GO:0090305(nucleic acid phosphodiester bond hydrolysis)	04218(Cellular senescence);04218(Cellular senescence)	K10995	NA	RAD9 checkpoint clamp component B [Source:MGI Symbol;Acc:MGI:2385231]	protein_coding;retained_intron	0.561539	4.10248	0.396073	0.461162	0.155679	0.34426	5.26489	2.3964	0.000572844	0.505367	up	no
ENSMUSG00000078528	Gm17068	ENSMUST00000163135	NA	NA	NA	NA	predicted gene 17068 [Source:MGI Symbol;Acc:MGI:4937895]	processed_pseudogene	0.180516	0.253169	0.706023	0	0	0.022691	50.2273	5.6504	0.000602616	0.513911	up	no
ENSMUSG00000076258	Gm23935	ENSMUST00000102303	NA	NA	NA	NA	predicted gene, 23935 [Source:MGI Symbol;Acc:MGI:5453712]	miRNA	306.843	81.2739	548.95	136.744	27.8676	61.8361	4.13812	2.04898	0.000718745	0.574712	up	no
ENSMUSG00000030167	Klrc1	ENSMUST00000032270	GO:0009897(external side of plasma membrane);GO:0016020(membrane);GO:0016021(integral component of membrane);GO:0023024(MHC class I protein complex binding);GO:0043235(receptor complex)	04612(Antigen processing and presentation);04650(Natural killer cell mediated cytotoxicity);05332(Graft-versus-host disease)	K06541	NA	killer cell lectin-like receptor subfamily C, member 1 [Source:MGI Symbol;Acc:MGI:1336161]	protein_coding	0.109205	0.048502	0.191958	0	0	0	1165.55	10.1868	0.00071884	0.574712	up	no
ENSMUSG00000074243	Gm10651	ENSMUST00000118212	NA	NA	NA	NA	predicted pseudogene 10651 [Source:MGI Symbol;Acc:MGI:3704290]	processed_pseudogene	0	0.039503	0	0.336128	0.398694	1.38069	0.018673	-5.7429	0.00081347	0.630661	down	no
ENSMUSG00000078519	2310026L22Rik	ENSMUST00000146658	NA	NA	NA	NA	RIKEN cDNA 2310026L22 gene [Source:MGI Symbol;Acc:MGI:1916844]	lincRNA	0	0	0	1.12698	0.395576	0.387289	0.000157081	-12.6362	0.000844013	0.635095	down	no
ENSMUSG00000104546	Gm43858	ENSMUST00000199418	NA	NA	NA	NA	predicted gene 43858 [Source:MGI Symbol;Acc:MGI:5663995]	TEC	0	0	0.030821	0.367123	0.126571	0.336832	0.0371102	-4.75204	0.000942647	0.666313	down	no
ENSMUSG00000079605	Zbtb9	ENSMUST00000237633;ENSMUST00000120016	GO:0003676(nucleic acid binding);GO:0003677(DNA binding);GO:0005515(protein binding);GO:0005634(nucleus);GO:0006357(regulation of transcription by RNA polymerase II);GO:0042802(identical protein binding);GO:0046872(metal ion binding);GO:0046872(metal ion binding)	NA	K10496	NA	zinc finger and BTB domain containing 9 [Source:MGI Symbol;Acc:MGI:1918022]	nonsense_mediated_decay;protein_coding	0	0	0	0.0364214	0.323615	0	0.00083325	-10.229	0.000951773	0.666313	down	no
ENSMUSG00000025163	Cd7	ENSMUST00000026159;ENSMUST00000163465	GO:0002250(adaptive immune response);GO:0002376(immune system process);GO:0016020(membrane);GO:0016021(integral component of membrane);GO:0038023(signaling receptor activity);GO:0048873(homeostasis of number of cells within a tissue);GO:0048873(homeostasis of number of cells within a tissue)	04640(Hematopoietic cell lineage);04640(Hematopoietic cell lineage)	K06457	NA	CD7 antigen [Source:MGI Symbol;Acc:MGI:88344]	protein_coding;retained_intron	0.381886	1.41905	0.421999	0.12353	0	0	17.9951	4.16954	0.000963632	0.666313	up	no
ENSMUSG00000066684	Pilrb1	ENSMUST00000197914;ENSMUST00000199387;ENSMUST00000110978;ENSMUST00000196195;ENSMUST00000197403	GO:0001773(myeloid dendritic cell activation);GO:0005515(protein binding);GO:0005886(plasma membrane);GO:0016020(membrane);GO:0016021(integral component of membrane);GO:0042288(MHC class I protein binding);GO:0045671(negative regulation of osteoclast differentiation);GO:0045671(negative regulation of osteoclast differentiation)	NA	NA	NA	paired immunoglobin-like type 2 receptor beta 1 [Source:MGI Symbol;Acc:MGI:2450532]	nonsense_mediated_decay;protein_coding;retained_intron	1.2854	1.24191	0.972094	0.481493	0.506356	0.290466	2.73751	1.45286	0.00107459	0.720262	up	no
ENSMUSG00000022768	Ccdc116	ENSMUST00000023452;ENSMUST00000232540	GO:0003674(molecular_function);GO:0005737(cytoplasm);GO:0005813(centrosome);GO:0005815(microtubule organizing center);GO:0005856(cytoskeleton);GO:0008150(biological_process);GO:0008150(biological_process)	NA	NA	NA	coiled-coil domain containing 116 [Source:MGI Symbol;Acc:MGI:1924122]	protein_coding	0.028587	0.0268725	0.0876393	0	0	0	476.996	8.89783	0.00109796	0.720262	up	no
ENSMUSG00000042985	Upk3b	ENSMUST00000062606	GO:0010629(negative regulation of gene expression);GO:0016020(membrane);GO:0016021(integral component of membrane)	NA	NA	NA	uroplakin 3B [Source:MGI Symbol;Acc:MGI:2140882]	protein_coding	0.449428	0.822653	0.910043	0.224854	0.110053	0.332413	3.26998	1.70928	0.00116145	0.728436	up	no
ENSMUSG00000095478	Gm9824	ENSMUST00000178707	NA	NA	NA	NA	predicted pseudogene 9824 [Source:MGI Symbol;Acc:MGI:3641964]	processed_pseudogene	20.7857	16.2176	15.6523	5.5976	6.21819	11.8117	2.22858	1.15612	0.00116737	0.728436	up	no
ENSMUSG00000079627	Rhox2h	ENSMUST00000184088;ENSMUST00000115162	GO:0003677(DNA binding);GO:0005575(cellular_component);GO:0005634(nucleus);GO:0008150(biological_process);GO:0008150(biological_process)	NA	NA	NA	reproductive homeobox 2H [Source:MGI Symbol;Acc:MGI:3713490]	protein_coding	0.234119	0.303219	0.166603	0	0	0	2346.47	11.1963	0.00127133	0.774421	up	no
ENSMUSG00000111058	Gm36033	ENSMUST00000214827;ENSMUST00000214004	NA	NA	NA	NA	predicted gene, 36033 [Source:MGI Symbol;Acc:MGI:5595192]	lincRNA	0.265363	0.307766	0.0468556	0	0	0	2066.62	11.0131	0.00143982	0.825704	up	no
ENSMUSG00000109523	Gdf1	ENSMUST00000207684	GO:0001701(in utero embryonic development);GO:0005125(cytokine activity);GO:0005576(extracellular region);GO:0005615(extracellular space);GO:0007165(signal transduction);GO:0007492(endoderm development);GO:0007498(mesoderm development);GO:0008083(growth factor activity);GO:0010862(positive regulation of pathway-restricted SMAD protein phosphorylation);GO:0030509(BMP signaling pathway);GO:0060395(…	04060(Cytokine-cytokine receptor interaction)	K05495	NA	growth differentiation factor 1 [Source:MGI Symbol;Acc:MGI:95683]	protein_coding	0.065177	0.560173	0	0	0	0	2084.5	11.0255	0.00144143	0.825704	up	no
ENSMUSG00000022847	Thpo	ENSMUST00000076422;ENSMUST00000115437;ENSMUST00000232217	GO:0001934(positive regulation of protein phosphorylation);GO:0005102(signaling receptor binding);GO:0005125(cytokine activity);GO:0005179(hormone activity);GO:0005576(extracellular region);GO:0005615(extracellular space);GO:0007165(signal transduction);GO:0008283(cell population proliferation);GO:0008284(positive regulation of cell population proliferation);GO:0030099(myeloid cell differentiatio…	04060(Cytokine-cytokine receptor interaction);04630(Jak-STAT signaling pathway);04640(Hematopoietic cell lineage);04640(Hematopoietic cell lineage)	K06854	NA	thrombopoietin [Source:MGI Symbol;Acc:MGI:101875]	protein_coding	0.255286	0.159615	0.465894	0.0578312	0.0737891	0.0205084	5.7898	2.53351	0.00145234	0.825704	up	no
ENSMUSG00000024124	Prss30	ENSMUST00000234145;ENSMUST00000234765;ENSMUST00000024936;ENSMUST00000135549;ENSMUST00000123584	GO:0004252(serine-type endopeptidase activity);GO:0005615(extracellular space);GO:0005886(plasma membrane);GO:0006508(proteolysis);GO:0006811(ion transport);GO:0006814(sodium ion transport);GO:0008233(peptidase activity);GO:0008236(serine-type peptidase activity);GO:0016020(membrane);GO:0016787(hydrolase activity);GO:0017080(sodium channel regulator activity);GO:0031225(anchored component of memb…	NA	K09639	EC:3.4.21.-	protease, serine 30 [Source:MGI Symbol;Acc:MGI:1353645]	retained_intron;protein_coding	0.118985	0.180683	0.156844	0	0	0.0219901	20.7599	4.37572	0.00149968	0.834084	up	no
ENSMUSG00000017950	Hnf4a	ENSMUST00000109411	GO:0000062(fatty-acyl-CoA binding);GO:0000790(nuclear chromatin);GO:0000976(transcription regulatory region sequence-specific DNA binding);GO:0000977(RNA polymerase II regulatory region sequence-specific DNA binding);GO:0000978(RNA polymerase II cis-regulatory region sequence-specific DNA binding);GO:0000981(DNA-binding transcription factor activity, RNA polymerase II-specific);GO:0000987(cis-reg…	04152(AMPK signaling pathway);04950(Maturity onset diabetes of the young)	K07292	NA	hepatic nuclear factor 4, alpha [Source:MGI Symbol;Acc:MGI:109128]	protein_coding	0.30826	0.139385	0.112858	0.0317989	0.0351698	0	8.36964	3.06517	0.00154674	0.834773	up	no
ENSMUSG00000029352	Crybb3	ENSMUST00000153382;ENSMUST00000076069;ENSMUST00000119627;ENSMUST00000131708;ENSMUST00000117143;ENSMUST00000134039;ENSMUST00000140352;ENSMUST00000155042;ENSMUST00000118226	GO:0002088(lens development in camera-type eye);GO:0005212(structural constituent of eye lens);GO:0007601(visual perception);GO:0007601(visual perception)	NA	NA	NA	crystallin, beta B3 [Source:MGI Symbol;Acc:MGI:102717]	retained_intron;protein_coding;processed_transcript	0.545682	0.656762	0.573359	0.261533	0.145215	0.12152	3.36156	1.74913	0.00163453	0.834773	up	no
ENSMUSG00000046806	Cyren	ENSMUST00000115007;ENSMUST00000115006;ENSMUST00000118559;ENSMUST00000055097;ENSMUST00000140458	GO:0003674(molecular_function);GO:0005634(nucleus);GO:0005737(cytoplasm);GO:0006281(DNA repair);GO:0006303(double-strand break repair via nonhomologous end joining);GO:0006974(cellular response to DNA damage stimulus);GO:2001033(negative regulation of double-strand break repair via nonhomologous end joining);GO:2001033(negative regulation of double-strand break repair via nonhomologous end joinin…	NA	NA	NA	cell cycle regulator of NHEJ [Source:MGI Symbol;Acc:MGI:1925662]	protein_coding;retained_intron	3.16923	2.45032	3.95129	1.01496	2.29895	1.1128	2.16207	1.11241	0.00164042	0.834773	up	no
ENSMUSG00000058600	Rpl30	ENSMUST00000136653;ENSMUST00000009039;ENSMUST00000079735;ENSMUST00000142643;ENSMUST00000135417;ENSMUST00000140527	GO:0002181(cytoplasmic translation);GO:0003723(RNA binding);GO:0003735(structural constituent of ribosome);GO:0005634(nucleus);GO:0005840(ribosome);GO:0014069(postsynaptic density);GO:0022625(cytosolic large ribosomal subunit);GO:0031640(killing of cells of other organism);GO:0035368(selenocysteine insertion sequence binding);GO:0042788(polysomal ribosome);GO:0050829(defense response to Gram-nega…	03010(Ribosome);03010(Ribosome)	K02908	NA	ribosomal protein L30 [Source:MGI Symbol;Acc:MGI:98037]	retained_intron;protein_coding;processed_transcript	35.1865	22.0313	23.4894	13.8726	17.1561	6.84793	2.13079	1.09139	0.00165335	0.834773	up	no
ENSMUSG00000035298	Klhl35	ENSMUST00000037359;ENSMUST00000142339	GO:0005515(protein binding);GO:0005515(protein binding)	NA	K10461	NA	kelch-like 35 [Source:MGI Symbol;Acc:MGI:1919434]	protein_coding;retained_intron	0.074347	0.0929692	0.042613	0	0	0	699.764	9.45072	0.00166406	0.834773	up	no
ENSMUSG00000022126	Acod1	ENSMUST00000022722	GO:0002760(positive regulation of antimicrobial humoral response);GO:0006952(defense response);GO:0016829(lyase activity);GO:0047613(aconitate decarboxylase activity);GO:0071222(cellular response to lipopolysaccharide);GO:0072573(tolerance induction to lipopolysaccharide)	NA	K17724	EC:4.1.1.6	aconitate decarboxylase 1 [Source:MGI Symbol;Acc:MGI:103206]	protein_coding	0.72679	0.071218	0.13566	0.019445	0.037027	0.052437	8.57292	3.09979	0.00170612	0.839411	up	no
ENSMUSG00000002769	Gnmt	ENSMUST00000147112;ENSMUST00000002846;ENSMUST00000233086	GO:0005542(folic acid binding);GO:0005737(cytoplasm);GO:0005829(cytosol);GO:0005977(glycogen metabolic process);GO:0006111(regulation of gluconeogenesis);GO:0006555(methionine metabolic process);GO:0006730(one-carbon metabolic process);GO:0008168(methyltransferase activity);GO:0016594(glycine binding);GO:0016740(transferase activity);GO:0017174(glycine N-methyltransferase activity);GO:0032259(met…	00260(Glycine, serine and threonine metabolism);00260(Glycine, serine and threonine metabolism)	K00552	EC:2.1.1.20	glycine N-methyltransferase [Source:MGI Symbol;Acc:MGI:1202304]	retained_intron;protein_coding;processed_transcript	4.07164	5.17292	2.08002	1.79142	1.44404	1.25722	2.52068	1.33381	0.00183658	0.879689	up	no
ENSMUSG00000111497	Gm38431	ENSMUST00000217282;ENSMUST00000217359	GO:0000398(mRNA splicing, via spliceosome);GO:0003676(nucleic acid binding);GO:0003723(RNA binding);GO:0005634(nucleus);GO:0005737(cytoplasm);GO:0019013(viral nucleocapsid);GO:0019013(viral nucleocapsid)	NA	NA	NA	predicted gene, 38431 [Source:MGI Symbol;Acc:MGI:5621316]	nonsense_mediated_decay	4.65971	8.27024	4.64103	0.532009	3.63679	1.8623	2.9134	1.5427	0.00185676	0.879689	up	no
ENSMUSG00000103472	Pcdhga7	ENSMUST00000193476;ENSMUST00000192511	GO:0003674(molecular_function);GO:0005509(calcium ion binding);GO:0005886(plasma membrane);GO:0005887(integral component of plasma membrane);GO:0007155(cell adhesion);GO:0007156(homophilic cell adhesion via plasma membrane adhesion molecules);GO:0016020(membrane);GO:0016021(integral component of membrane);GO:0016021(integral component of membrane)	NA	K16495	NA	protocadherin gamma subfamily A, 7 [Source:MGI Symbol;Acc:MGI:1935219]	protein_coding	0.0083869	0.00129999	0.0358482	0.0490471	0.148838	0.297321	0.0919518	-3.44298	0.00198487	0.91209	down	no
ENSMUSG00000022286	Grhl2	ENSMUST00000022895;ENSMUST00000161933	GO:0001161(intronic transcription regulatory region sequence-specific DNA binding);GO:0001228(DNA-binding transcription activator activity, RNA polymerase II-specific);GO:0001701(in utero embryonic development);GO:0001843(neural tube closure);GO:0003208(cardiac ventricle morphogenesis);GO:0003382(epithelial cell morphogenesis);GO:0003677(DNA binding);GO:0003682(chromatin binding);GO:0003700(DNA-b…	NA	K09275	NA	grainyhead like transcription factor 2 [Source:MGI Symbol;Acc:MGI:2182543]	protein_coding;processed_transcript	0.0270933	0.0220263	0.0445379	0.103939	0.108221	0.237585	0.208246	-2.26364	0.00199645	0.91209	down	no
ENSMUSG00000063234	Gpr84	ENSMUST00000079824	GO:0004930(G protein-coupled receptor activity);GO:0007186(G protein-coupled receptor signaling pathway);GO:0016020(membrane);GO:0016021(integral component of membrane)	NA	K08421	NA	G protein-coupled receptor 84 [Source:MGI Symbol;Acc:MGI:1934129]	protein_coding	0.027995	0.446276	0	0	0	0	1580.9	10.6265	0.00206507	0.923955	up	no
ENSMUSG00000057191	AB124611	ENSMUST00000086361;ENSMUST00000076326;ENSMUST00000173769	GO:0016020(membrane);GO:0016021(integral component of membrane);GO:0016021(integral component of membrane)	NA	NA	NA	cDNA sequence AB124611 [Source:MGI Symbol;Acc:MGI:3043001]	protein_coding;nonsense_mediated_decay	1.11039	3.07806	1.55694	0.789103	0.724013	0.412769	2.98325	1.57688	0.00211324	0.923955	up	no
ENSMUSG00000029322	Plac8	ENSMUST00000031264;ENSMUST00000097437;ENSMUST00000144595;ENSMUST00000112910	GO:0003682(chromatin binding);GO:0005515(protein binding);GO:0005634(nucleus);GO:0008284(positive regulation of cell population proliferation);GO:0009409(response to cold);GO:0040015(negative regulation of multicellular organism growth);GO:0042742(defense response to bacterium);GO:0043066(negative regulation of apoptotic process);GO:0045944(positive regulation of transcription by RNA polymerase I…	NA	NA	NA	placenta-specific 8 [Source:MGI Symbol;Acc:MGI:2445289]	protein_coding;retained_intron	2.33244	2.31293	1.59983	1.18226	0.758586	0.540204	2.51716	1.3318	0.00217671	0.923955	up	no
ENSMUSG00000071078	Nr2c2ap	ENSMUST00000095273;ENSMUST00000211898;ENSMUST00000212851	GO:0003674(molecular_function);GO:0005634(nucleus);GO:0005654(nucleoplasm);GO:0005654(nucleoplasm)	NA	NA	NA	nuclear receptor 2C2-associated protein [Source:MGI Symbol;Acc:MGI:1922942]	protein_coding;retained_intron	1.92741	2.58042	0.823839	0.6008	0.626428	0.663777	2.81948	1.49543	0.00224475	0.923955	up	no
ENSMUSG00000024558	Mapk4	ENSMUST00000091851;ENSMUST00000162863	GO:0000165(MAPK cascade);GO:0000166(nucleotide binding);GO:0004672(protein kinase activity);GO:0004674(protein serine/threonine kinase activity);GO:0004707(MAP kinase activity);GO:0005524(ATP binding);GO:0005634(nucleus);GO:0005737(cytoplasm);GO:0006468(protein phosphorylation);GO:0007049(cell cycle);GO:0010468(regulation of gene expression);GO:0016301(kinase activity);GO:0016310(phosphorylation)…	04657(IL-17 signaling pathway);04657(IL-17 signaling pathway)	K06855	EC:2.7.11.24	mitogen-activated protein kinase 4 [Source:MGI Symbol;Acc:MGI:2444559]	protein_coding;nonsense_mediated_decay	0.112325	0.0661373	0.100801	0.233234	0.32712	0.44697	0.277234	-1.85083	0.0022643	0.923955	down	no
ENSMUSG00000001128	Cfp	ENSMUST00000001156;ENSMUST00000122862	GO:0002376(immune system process);GO:0005576(extracellular region);GO:0005615(extracellular space);GO:0006957(complement activation, alternative pathway);GO:0030141(secretory granule);GO:0045087(innate immune response);GO:0045087(innate immune response)	05168(Herpes simplex virus 1 infection);05168(Herpes simplex virus 1 infection)	K15412	NA	complement factor properdin [Source:MGI Symbol;Acc:MGI:97545]	protein_coding;processed_transcript	8.00166	22.8837	7.66488	6.01351	5.72553	3.91529	2.46259	1.30018	0.00229798	0.923955	up	no
ENSMUSG00000056071	S100a9	ENSMUST00000069960;ENSMUST00000117167	GO:0002376(immune system process);GO:0002523(leukocyte migration involved in inflammatory response);GO:0002793(positive regulation of peptide secretion);GO:0005509(calcium ion binding);GO:0005576(extracellular region);GO:0005615(extracellular space);GO:0005654(nucleoplasm);GO:0005737(cytoplasm);GO:0005829(cytosol);GO:0005856(cytoskeleton);GO:0005886(plasma membrane);GO:0006417(regulation of trans…	04657(IL-17 signaling pathway);04657(IL-17 signaling pathway)	K21128	NA	S100 calcium binding protein A9 (calgranulin B) [Source:MGI Symbol;Acc:MGI:1338947]	protein_coding	9.75008	9.77712	4.19822	3.30827	3.1149	0.604868	3.37583	1.75524	0.00231668	0.923955	up	no
ENSMUSG00000106181	Gm9523	ENSMUST00000199146	NA	NA	NA	NA	predicted gene 9523 [Source:MGI Symbol;Acc:MGI:3779932]	processed_pseudogene	0	0	0	0.069737	0.253785	0.209344	0.000562993	-10.7946	0.00235083	0.923955	down	no
ENSMUSG00000093577	Gm20632	ENSMUST00000176760	NA	NA	NA	NA	predicted gene 20632 [Source:MGI Symbol;Acc:MGI:5313079]	antisense	12.9496	19.4844	8.94172	8.26366	6.22783	5.25033	2.09584	1.06753	0.00235874	0.923955	up	no
ENSMUSG00000022651	Retnlg	ENSMUST00000065666	GO:0002408(myeloid dendritic cell chemotaxis);GO:0005179(hormone activity);GO:0005576(extracellular region);GO:0005615(extracellular space);GO:0007165(signal transduction)	NA	NA	NA	resistin like gamma [Source:MGI Symbol;Acc:MGI:2667763]	protein_coding	3.28967	2.55608	0.080008	0.32145	0.321516	0.179999	7.2005	2.8481	0.00238631	0.923955	up	no
ENSMUSG00000034563	Ccpg1	ENSMUST00000150826;ENSMUST00000085350;ENSMUST00000138466;ENSMUST00000149551;ENSMUST00000140675;ENSMUST00000037977;ENSMUST00000131924;ENSMUST00000183672	GO:0005515(protein binding);GO:0007049(cell cycle);GO:0008284(positive regulation of cell population proliferation);GO:0016020(membrane);GO:0016021(integral component of membrane);GO:0045787(positive regulation of cell cycle);GO:0045944(positive regulation of transcription by RNA polymerase II);GO:2001106(regulation of Rho guanyl-nucleotide exchange factor activity);GO:2001106(regulation of Rho g…	NA	NA	NA	cell cycle progression 1 [Source:MGI Symbol;Acc:MGI:1196419]	protein_coding;retained_intron	1.15108	1.17317	1.66248	3.66414	1.55197	7.51551	0.313136	-1.67514	0.00242486	0.923955	down	no
ENSMUSG00000026548	Slamf9	ENSMUST00000027830	GO:0016020(membrane);GO:0016021(integral component of membrane)	NA	NA	NA	SLAM family member 9 [Source:MGI Symbol;Acc:MGI:1923692]	protein_coding	9.62866	22.8027	7.52804	7.3747	4.99939	3.47861	2.52067	1.33381	0.00245579	0.923955	up	no
ENSMUSG00000018930	Ccl4	ENSMUST00000019074	GO:0002548(monocyte chemotaxis);GO:0005125(cytokine activity);GO:0005515(protein binding);GO:0005576(extracellular region);GO:0005615(extracellular space);GO:0006935(chemotaxis);GO:0006954(inflammatory response);GO:0006955(immune response);GO:0007165(signal transduction);GO:0007186(G protein-coupled receptor signaling pathway);GO:0008009(chemokine activity);GO:0009636(response to toxic substance)…	04060(Cytokine-cytokine receptor interaction);04062(Chemokine signaling pathway);04064(NF-kappa B signaling pathway);04620(Toll-like receptor signaling pathway);04623(Cytosolic DNA-sensing pathway);05132(Salmonella infection);05163(Human cytomegalovirus infection)	K12964	NA	chemokine (C-C motif) ligand 4 [Source:MGI Symbol;Acc:MGI:98261]	protein_coding	1.20041	0.667355	0.375312	0.081181	0.145179	0.065396	7.68818	2.94264	0.00261125	0.940284	up	no
ENSMUSG00000110148	5830408C22Rik	ENSMUST00000210072;ENSMUST00000210097;ENSMUST00000211653	NA	NA	NA	NA	RIKEN cDNA 5830408C22 gene [Source:MGI Symbol;Acc:MGI:1921994]	antisense;retained_intron	0.0910961	0.385757	0.154317	0.0544521	0.0276252	0.0394401	5.19407	2.37687	0.00262517	0.940284	up	no
ENSMUSG00000040078	Ptges3-ps	ENSMUST00000160012	NA	NA	NA	NA	prostaglandin E synthase 3, pseudogene [Source:MGI Symbol;Acc:MGI:3704271]	processed_pseudogene	2.60025	1.76745	3.03694	5.35278	6.65456	8.85634	0.354905	-1.49449	0.00263381	0.940284	down	no
ENSMUSG00000096596	Gm10591	ENSMUST00000178168	GO:0002548(monocyte chemotaxis);GO:0005125(cytokine activity);GO:0005576(extracellular region);GO:0005615(extracellular space);GO:0006935(chemotaxis);GO:0006954(inflammatory response);GO:0006955(immune response);GO:0007186(G protein-coupled receptor signaling pathway);GO:0008009(chemokine activity);GO:0009897(external side of plasma membrane);GO:0030593(neutrophil chemotaxis);GO:0030595(leukocyte…	04060(Cytokine-cytokine receptor interaction);04062(Chemokine signaling pathway);04064(NF-kappa B signaling pathway)	K16062	NA	predicted gene 10591 [Source:MGI Symbol;Acc:MGI:3711256]	protein_coding	4.58536	6.07131	3.97935	2.35556	2.49077	2.1125	2.10323	1.07261	0.00265341	0.940284	up	no
ENSMUSG00000021590	Spata9	ENSMUST00000022081;ENSMUST00000223744	GO:0003674(molecular_function);GO:0005575(cellular_component);GO:0007275(multicellular organism development);GO:0007283(spermatogenesis);GO:0008150(biological_process);GO:0016020(membrane);GO:0016021(integral component of membrane);GO:0030154(cell differentiation);GO:0030154(cell differentiation)	NA	NA	NA	spermatogenesis associated 9 [Source:MGI Symbol;Acc:MGI:1922821]	protein_coding;processed_transcript	0	0	0.02226	0.230202	0.246135	0.165637	0.0346744	-4.84999	0.00268295	0.940284	down	no
ENSMUSG00000017002	Slpi	ENSMUST00000109367	GO:0002376(immune system process);GO:0003677(DNA binding);GO:0003729(mRNA binding);GO:0004866(endopeptidase inhibitor activity);GO:0004867(serine-type endopeptidase inhibitor activity);GO:0005515(protein binding);GO:0005576(extracellular region);GO:0005615(extracellular space);GO:0005794(Golgi apparatus);GO:0006508(proteolysis);GO:0006955(immune response);GO:0008233(peptidase activity);GO:0010466…	NA	NA	NA	secretory leukocyte peptidase inhibitor [Source:MGI Symbol;Acc:MGI:109297]	protein_coding	0.772765	0.403232	0.124518	0.0218302	0.0823069	0	12.4885	3.64253	0.00286324	0.976829	up	no
ENSMUSG00000046229	Scand1	ENSMUST00000079125	GO:0003700(DNA-binding transcription factor activity);GO:0005634(nucleus);GO:0006355(regulation of transcription, DNA-templated);GO:0045893(positive regulation of transcription, DNA-templated)	NA	NA	NA	SCAN domain-containing 1 [Source:MGI Symbol;Acc:MGI:1343132]	protein_coding	3.57626	6.20235	3.2503	2.34321	0.847252	1.57342	2.73493	1.45151	0.00286359	0.976829	up	no
ENSMUSG00000072762	4930522L14Rik	ENSMUST00000112547	GO:0003674(molecular_function);GO:0003676(nucleic acid binding);GO:0005575(cellular_component);GO:0006355(regulation of transcription, DNA-templated);GO:0008150(biological_process);GO:0046872(metal ion binding)	NA	NA	NA	RIKEN cDNA 4930522L14 gene [Source:MGI Symbol;Acc:MGI:1925270]	protein_coding	0.204095	0.0649108	0.148245	0.869627	0.660036	0.339266	0.223256	-2.16323	0.00296067	0.992765	down	no
ENSMUSG00000110234	Gm45799	ENSMUST00000142874;ENSMUST00000142363;ENSMUST00000106785;ENSMUST00000149819;ENSMUST00000210893;ENSMUST00000211054	GO:0005739(mitochondrion);GO:0005743(mitochondrial inner membrane);GO:0015031(protein transport);GO:0016020(membrane);GO:0042719(mitochondrial intermembrane space protein transporter complex);GO:0042721(TIM22 mitochondrial import inner membrane insertion complex);GO:0046872(metal ion binding);GO:0046872(metal ion binding)	NA	K17779	NA	predicted gene 45799 [Source:MGI Symbol;Acc:MGI:5804914]	nonsense_mediated_decay;protein_coding	0	0	0	0.0788535	0.141375	0	0.00136222	-9.51982	0.00298792	0.992765	down	no
ENSMUSG00000034066	Farp2	ENSMUST00000120301;ENSMUST00000122402	GO:0005085(guanyl-nucleotide exchange factor activity);GO:0005089(Rho guanyl-nucleotide exchange factor activity);GO:0005737(cytoplasm);GO:0005829(cytosol);GO:0005856(cytoskeleton);GO:0007155(cell adhesion);GO:0008092(cytoskeletal protein binding);GO:0016322(neuron remodeling);GO:0016601(Rac protein signal transduction);GO:0022405(hair cycle process);GO:0030316(osteoclast differentiation);GO:0030…	04015(Rap1 signaling pathway);04520(Adherens junction);04520(Adherens junction)	K06082	NA	FERM, RhoGEF and pleckstrin domain protein 2 [Source:MGI Symbol;Acc:MGI:2385126]	protein_coding	0.223874	0.139801	0.314295	0.47973	0.364	1.90276	0.24685	-2.0183	0.00306612	0.994417	down	no
ENSMUSG00000023070	Rgn	ENSMUST00000023832	GO:0001822(kidney development);GO:0001889(liver development);GO:0001933(negative regulation of protein phosphorylation);GO:0004341(gluconolactonase activity);GO:0005509(calcium ion binding);GO:0005634(nucleus);GO:0005737(cytoplasm);GO:0005829(cytosol);GO:0006469(negative regulation of protein kinase activity);GO:0006874(cellular calcium ion homeostasis);GO:0007283(spermatogenesis);GO:0007568(agin…	00030(Pentose phosphate pathway);00053(Ascorbate and aldarate metabolism)	K01053	EC:3.1.1.17	regucalcin [Source:MGI Symbol;Acc:MGI:108024]	protein_coding	1.15382	0.428408	1.21448	0.268441	0.226435	0.362755	3.26097	1.7053	0.00311543	0.994417	up	no
ENSMUSG00000074419	Gm15448	ENSMUST00000153846	GO:0003674(molecular_function);GO:0005575(cellular_component);GO:0008150(biological_process)	04380(Osteoclast differentiation)	K06512	NA	predicted gene 15448 [Source:MGI Symbol;Acc:MGI:3705216]	protein_coding	0	0.204065	0.117596	0	0	0	1072.2	10.0664	0.00325536	0.994417	up	no
ENSMUSG00000055717	Slain1	ENSMUST00000069443	GO:0003674(molecular_function);GO:0005575(cellular_component);GO:0005737(cytoplasm);GO:0005856(cytoskeleton);GO:0008150(biological_process)	NA	K16580	NA	SLAIN motif family, member 1 [Source:MGI Symbol;Acc:MGI:2145578]	protein_coding	0	0	0	0.0311669	0.0739358	0.0736769	0.00167804	-9.219	0.00325778	0.994417	down	no
ENSMUSG00000110386	Gm42031	ENSMUST00000209823	NA	NA	NA	NA	predicted gene, 42031 [Source:MGI Symbol;Acc:MGI:5624916]	lincRNA	0.844136	0.015452	0.0647	0.020553	0.013296	0.016	18.5418	4.21271	0.00331497	0.994417	up	no
ENSMUSG00000093861	Igkv1-110	ENSMUST00000103321	GO:0002377(immunoglobulin production);GO:0005615(extracellular space);GO:0006955(immune response)	NA	NA	NA	immunoglobulin kappa variable 1-110 [Source:MGI Symbol;Acc:MGI:4439558]	IG_V_gene	0	0	0	0.496346	0.242199	0.708333	0.000207343	-12.2357	0.00332541	0.994417	down	no
ENSMUSG00000117438	Rpsa-ps7	ENSMUST00000234808	NA	NA	NA	NA	ribosomal protein SA, pseudogene 7 [Source:MGI Symbol;Acc:MGI:3643805]	processed_pseudogene	4.08918	4.87643	3.7243	1.8964	2.02983	2.31164	2.03433	1.02456	0.00332801	0.994417	up	no
ENSMUSG00000058400	Qrfpr	ENSMUST00000091227;ENSMUST00000197447	GO:0004930(G protein-coupled receptor activity);GO:0004983(neuropeptide Y receptor activity);GO:0005886(plasma membrane);GO:0005887(integral component of plasma membrane);GO:0007165(signal transduction);GO:0007186(G protein-coupled receptor signaling pathway);GO:0007218(neuropeptide signaling pathway);GO:0016020(membrane);GO:0016021(integral component of membrane);GO:0097730(non-motile cilium);GO…	NA	K08378	NA	pyroglutamylated RFamide peptide receptor [Source:MGI Symbol;Acc:MGI:2677633]	protein_coding	0	0	0	0.0233466	0.0886151	0.176642	0.00103949	-9.90991	0.00333454	0.994417	down	no
ENSMUSG00000026592	Tex35	ENSMUST00000118207	GO:0016020(membrane);GO:0016021(integral component of membrane)	NA	NA	NA	testis expressed 35 [Source:MGI Symbol;Acc:MGI:1920685]	protein_coding	0.340115	0.283768	0	0	0	0	2079.61	11.0221	0.00344053	0.994417	up	no
ENSMUSG00000029162	Khk	ENSMUST00000031053;ENSMUST00000201571;ENSMUST00000201621;ENSMUST00000202752;ENSMUST00000200978	GO:0004454(ketohexokinase activity);GO:0005737(cytoplasm);GO:0006000(fructose metabolic process);GO:0009744(response to sucrose);GO:0009749(response to glucose);GO:0009750(response to fructose);GO:0010043(response to zinc ion);GO:0032868(response to insulin);GO:0046835(carbohydrate phosphorylation);GO:0046835(carbohydrate phosphorylation)	00051(Fructose and mannose metabolism);00051(Fructose and mannose metabolism)	K00846	EC:2.7.1.3	ketohexokinase [Source:MGI Symbol;Acc:MGI:1096353]	protein_coding;retained_intron	7.41274	10.7175	5.07418	4.64368	3.2214	3.43675	2.05316	1.03784	0.00347415	0.994417	up	no
ENSMUSG00000022102	Dok2	ENSMUST00000022698;ENSMUST00000169106;ENSMUST00000171864;ENSMUST00000164691	GO:0005068(transmembrane receptor protein tyrosine kinase adaptor activity);GO:0005515(protein binding);GO:0007169(transmembrane receptor protein tyrosine kinase signaling pathway);GO:0007265(Ras protein signal transduction);GO:0043409(negative regulation of MAPK cascade);GO:0043409(negative regulation of MAPK cascade)	NA	NA	NA	docking protein 2 [Source:MGI Symbol;Acc:MGI:1332623]	protein_coding;processed_transcript;retained_intron	2.05719	3.61325	3.00295	1.96608	1.06859	0.895342	2.20696	1.14206	0.00354347	0.994417	up	no
ENSMUSG00000086389	Gm15998	ENSMUST00000135144	NA	NA	NA	NA	predicted gene 15998 [Source:MGI Symbol;Acc:MGI:3802094]	antisense	0	0	0	0.038228	0.133087	0.142732	0.000955271	-10.0318	0.00357852	0.994417	down	no
ENSMUSG00000060647	Gm7099	ENSMUST00000080066	NA	NA	NA	NA	predicted gene 7099 [Source:MGI Symbol;Acc:MGI:3646387]	processed_pseudogene	5.08239	3.11635	4.41147	1.97551	1.84723	1.81162	2.23809	1.16227	0.0036091	0.994417	up	no
ENSMUSG00000038801	Scgb1c1	ENSMUST00000035300	GO:0005576(extracellular region)	NA	NA	NA	secretoglobin, family 1C, member 1 [Source:MGI Symbol;Acc:MGI:2655401]	protein_coding	24.6133	45.2931	14.7847	15.7505	12.2939	5.67942	2.51132	1.32845	0.00362659	0.994417	up	no
ENSMUSG00000047911	Npm2	ENSMUST00000062629	GO:0000789(cytoplasmic chromatin);GO:0000790(nuclear chromatin);GO:0001824(blastocyst development);GO:0003682(chromatin binding);GO:0003723(RNA binding);GO:0005634(nucleus);GO:0005654(nucleoplasm);GO:0005730(nucleolus);GO:0005737(cytoplasm);GO:0006325(chromatin organization);GO:0006338(chromatin remodeling);GO:0007096(regulation of exit from mitosis);GO:0007275(multicellular organism development)…	NA	K11277	NA	nucleophosmin/nucleoplasmin 2 [Source:MGI Symbol;Acc:MGI:1890811]	protein_coding	0	0	0	0.209192	0.186551	0.147112	0.000552634	-10.8214	0.00363911	0.994417	down	no
ENSMUSG00000035373	Ccl7	ENSMUST00000021011	GO:0002548(monocyte chemotaxis);GO:0005125(cytokine activity);GO:0005576(extracellular region);GO:0005615(extracellular space);GO:0006935(chemotaxis);GO:0006954(inflammatory response);GO:0006955(immune response);GO:0007010(cytoskeleton organization);GO:0007165(signal transduction);GO:0007186(G protein-coupled receptor signaling pathway);GO:0008009(chemokine activity);GO:0008201(heparin binding);G…	04060(Cytokine-cytokine receptor interaction);04062(Chemokine signaling pathway);04657(IL-17 signaling pathway)	K05509	NA	chemokine (C-C motif) ligand 7 [Source:MGI Symbol;Acc:MGI:99512]	protein_coding	6.54355	8.3488	4.76059	1.52434	4.50256	2.08495	2.42274	1.27664	0.00364326	0.994417	up	no
ENSMUSG00000027692	Tnik	ENSMUST00000159236;ENSMUST00000160307;ENSMUST00000162037;ENSMUST00000195094;ENSMUST00000192205;ENSMUST00000159733;ENSMUST00000162225;ENSMUST00000161214;ENSMUST00000161234;ENSMUST00000193721;ENSMUST00000159680	GO:0000166(nucleotide binding);GO:0001934(positive regulation of protein phosphorylation);GO:0004672(protein kinase activity);GO:0004674(protein serine/threonine kinase activity);GO:0005515(protein binding);GO:0005524(ATP binding);GO:0005634(nucleus);GO:0005654(nucleoplasm);GO:0005737(cytoplasm);GO:0005768(endosome);GO:0005829(cytosol);GO:0005856(cytoskeleton);GO:0006468(protein phosphorylation);…	NA	K08840	EC:2.7.11.1	TRAF2 and NCK interacting kinase [Source:MGI Symbol;Acc:MGI:1916264]	protein_coding;retained_intron	0.240102	0.115035	0.290538	0.482063	0.44592	0.671079	0.403784	-1.30835	0.00367414	0.994417	down	no
ENSMUSG00000019737	Syne4	ENSMUST00000176536;ENSMUST00000176006;ENSMUST00000176253;ENSMUST00000054594;ENSMUST00000176965;ENSMUST00000176984;ENSMUST00000175672	GO:0005515(protein binding);GO:0005634(nucleus);GO:0005635(nuclear envelope);GO:0005640(nuclear outer membrane);GO:0016020(membrane);GO:0016021(integral component of membrane);GO:0031309(integral component of nuclear outer membrane);GO:0034993(meiotic nuclear membrane microtubule tethering complex);GO:0045198(establishment of epithelial cell apical/basal polarity);GO:0045198(establishment of epit…	NA	NA	NA	spectrin repeat containing, nuclear envelope family member 4 [Source:MGI Symbol;Acc:MGI:2141950]	retained_intron;processed_transcript;protein_coding	0	0	0	0.014748	0.082087	0.0958079	0.00155729	-9.32675	0.00369787	0.994417	down	no
ENSMUSG00000098221	Gm27030	ENSMUST00000182551	NA	NA	NA	NA	predicted gene, 27030 [Source:MGI Symbol;Acc:MGI:5504145]	lincRNA	0.678057	1.62319	0.619444	0.189963	0.01902	0.132616	8.55007	3.09594	0.00373437	0.994417	up	no
ENSMUSG00000056293	Gsdmc2	ENSMUST00000188404;ENSMUST00000089900;ENSMUST00000188691	GO:0001786(phosphatidylserine binding);GO:0003674(molecular_function);GO:0005546(phosphatidylinositol-4,5-bisphosphate binding);GO:0005575(cellular_component);GO:0005737(cytoplasm);GO:0005739(mitochondrion);GO:0005829(cytosol);GO:0005886(plasma membrane);GO:0012501(programmed cell death);GO:0016020(membrane);GO:0034451(centriolar satellite);GO:0042742(defense response to bacterium);GO:0060576(int…	NA	K22143	NA	gasdermin C2 [Source:MGI Symbol;Acc:MGI:2146102]	protein_coding	0	0	0	0	0.33274	0.0415431	0.000801532	-10.285	0.0038397	0.994417	down	no
ENSMUSG00000075318	Scn2a	ENSMUST00000202653;ENSMUST00000028377;ENSMUST00000138368	GO:0001518(voltage-gated sodium channel complex);GO:0005216(ion channel activity);GO:0005244(voltage-gated ion channel activity);GO:0005248(voltage-gated sodium channel activity);GO:0005261(cation channel activity);GO:0005272(sodium channel activity);GO:0005515(protein binding);GO:0005886(plasma membrane);GO:0006811(ion transport);GO:0006814(sodium ion transport);GO:0007399(nervous system develop…	04742(Taste transduction);04742(Taste transduction)	K04834	NA	sodium channel, voltage-gated, type II, alpha [Source:MGI Symbol;Acc:MGI:98248]	retained_intron;protein_coding	0.0358055	0.0280452	0.0496358	0.00397759	0	0.00829545	9.24682	3.20896	0.00384278	0.994417	up	no
ENSMUSG00000020388	Pdlim4	ENSMUST00000018755;ENSMUST00000127271;ENSMUST00000144477;ENSMUST00000151948	GO:0001725(stress fiber);GO:0003779(actin binding);GO:0005515(protein binding);GO:0005634(nucleus);GO:0005737(cytoplasm);GO:0005768(endosome);GO:0005856(cytoskeleton);GO:0005912(adherens junction);GO:0007507(heart development);GO:0015629(actin cytoskeleton);GO:0016020(membrane);GO:0019903(protein phosphatase binding);GO:0030018(Z disc);GO:0030027(lamellipodium);GO:0030036(actin cytoskeleton organ…	NA	NA	NA	PDZ and LIM domain 4 [Source:MGI Symbol;Acc:MGI:1353470]	protein_coding;retained_intron;processed_transcript	3.51499	8.5464	3.58727	1.71757	2.07254	3.13511	2.25967	1.17611	0.00386525	0.994417	up	no
ENSMUSG00000029410	Ppef2	ENSMUST00000201130;ENSMUST00000201236	GO:0004721(phosphoprotein phosphatase activity);GO:0004722(protein serine/threonine phosphatase activity);GO:0005506(iron ion binding);GO:0005509(calcium ion binding);GO:0005515(protein binding);GO:0005634(nucleus);GO:0005829(cytosol);GO:0006470(protein dephosphorylation);GO:0007601(visual perception);GO:0010801(negative regulation of peptidyl-threonine phosphorylation);GO:0016787(hydrolase activ…	NA	K13807	EC:3.1.3.16	protein phosphatase, EF hand calcium-binding domain 2 [Source:MGI Symbol;Acc:MGI:1342304]	protein_coding;processed_transcript	0	0	0	0.0686234	0.0811233	0.0404657	0.00157718	-9.30843	0.00399781	0.994417	down	no
ENSMUSG00000035031	C8a	ENSMUST00000064873	GO:0001848(complement binding);GO:0002376(immune system process);GO:0005515(protein binding);GO:0005576(extracellular region);GO:0005579(membrane attack complex);GO:0005615(extracellular space);GO:0005886(plasma membrane);GO:0006955(immune response);GO:0006956(complement activation);GO:0006957(complement activation, alternative pathway);GO:0006958(complement activation, classical pathway);GO:0016…	04610(Complement and coagulation cascades);05020(Prion diseases);05146(Amoebiasis);05322(Systemic lupus erythematosus)	K03997	NA	complement component 8, alpha polypeptide [Source:MGI Symbol;Acc:MGI:2668347]	protein_coding	0.364214	0.112345	0.26775	0.0692393	0.0665992	0.0146779	4.94503	2.30598	0.00406741	0.994417	up	no
ENSMUSG00000108484	Gm18537	ENSMUST00000206215;ENSMUST00000205709	NA	NA	NA	NA	predicted gene, 18537 [Source:MGI Symbol;Acc:MGI:5010722]	processed_transcript;transcribed_processed_pseudogene	0.0599051	0.0280932	0.0719638	0.48249	0.188903	0.553566	0.130586	-2.93693	0.00416646	0.994417	down	no
ENSMUSG00000045826	Ptprcap	ENSMUST00000061086;ENSMUST00000236632	GO:0005886(plasma membrane);GO:0016020(membrane);GO:0016021(integral component of membrane);GO:0016021(integral component of membrane)	NA	NA	NA	protein tyrosine phosphatase, receptor type, C polypeptide-associated protein [Source:MGI Symbol;Acc:MGI:97811]	protein_coding	0.239989	1.14064	0.0137364	0.00589574	0.0990074	0.00558981	12.6195	3.65758	0.00427331	0.994417	up	no
ENSMUSG00000070354	Evi2	ENSMUST00000093983;ENSMUST00000170422	GO:0003674(molecular_function);GO:0016020(membrane);GO:0016021(integral component of membrane);GO:0030854(positive regulation of granulocyte differentiation);GO:0043066(negative regulation of apoptotic process);GO:0045660(positive regulation of neutrophil differentiation);GO:0061515(myeloid cell development);GO:0071157(negative regulation of cell cycle arrest);GO:2000035(regulation of stem cell d…	NA	K16854	NA	ecotropic viral integration site 2 [Source:MGI Symbol;Acc:MGI:5439444]	nonsense_mediated_decay;protein_coding	0.208548	0.234938	0.356217	1.09197	0.90257	0.450906	0.327017	-1.61256	0.00429194	0.994417	down	no
ENSMUSG00000046245	Pilra	ENSMUST00000058897;ENSMUST00000199028;ENSMUST00000130460;ENSMUST00000110980	GO:0005515(protein binding);GO:0007165(signal transduction);GO:0016020(membrane);GO:0016021(integral component of membrane);GO:0042288(MHC class I protein binding);GO:0042288(MHC class I protein binding)	05168(Herpes simplex virus 1 infection);05168(Herpes simplex virus 1 infection)	K15411	NA	paired immunoglobin-like type 2 receptor alpha [Source:MGI Symbol;Acc:MGI:2450529]	protein_coding;retained_intron	0.846837	3.26402	0.892731	0.41343	0.663433	0.722254	2.78114	1.47567	0.00435513	0.994417	up	no
ENSMUSG00000087187	Gm13431	ENSMUST00000122948;ENSMUST00000129699;ENSMUST00000147012	NA	NA	NA	NA	predicted gene 13431 [Source:MGI Symbol;Acc:MGI:3650776]	lincRNA	0.368209	0.317617	0.424543	0.030256	0.0590047	0	12.4396	3.63687	0.00436735	0.994417	up	no
ENSMUSG00000057751	Megf6	ENSMUST00000142110;ENSMUST00000030897;ENSMUST00000138945;ENSMUST00000127088;ENSMUST00000183595	GO:0005509(calcium ion binding);GO:0005515(protein binding);GO:0005515(protein binding)	NA	NA	NA	multiple EGF-like-domains 6 [Source:MGI Symbol;Acc:MGI:1919351]	retained_intron;protein_coding;processed_transcript	0.653554	0.772378	1.1798	0.529339	0.46574	0.292342	2.024	1.01721	0.00445477	0.994417	up	no
ENSMUSG00000095789	Nupr1l	ENSMUST00000178355;ENSMUST00000192787;ENSMUST00000195766	GO:0000122(negative regulation of transcription by RNA polymerase II);GO:0005634(nucleus);GO:0006357(regulation of transcription by RNA polymerase II);GO:0006974(cellular response to DNA damage stimulus);GO:0007049(cell cycle);GO:0007050(cell cycle arrest);GO:0008285(negative regulation of cell population proliferation);GO:0009267(cellular response to starvation);GO:0045786(negative regulation of…	NA	NA	NA	nuclear protein transcriptional regulator 1 like [Source:MGI Symbol;Acc:MGI:1923099]	protein_coding;processed_transcript;nonsense_mediated_decay	0	0	0	0.061682	0.0711011	0.0853373	0.00137539	-9.50595	0.00452502	0.994417	down	no
ENSMUSG00000068246	Apol9b	ENSMUST00000109775;ENSMUST00000230377;ENSMUST00000230742	GO:0005575(cellular_component);GO:0005576(extracellular region);GO:0006869(lipid transport);GO:0008150(biological_process);GO:0008289(lipid binding);GO:0042157(lipoprotein metabolic process);GO:0042157(lipoprotein metabolic process)	NA	K14480	NA	apolipoprotein L 9b [Source:MGI Symbol;Acc:MGI:1919148]	protein_coding	1.43532	2.22334	1.42248	0.573894	0.979081	0.171963	2.94569	1.55861	0.00454433	0.994417	up	no
ENSMUSG00000097989	Gm4335	ENSMUST00000182581	NA	NA	NA	NA	predicted gene 4335 [Source:MGI Symbol;Acc:MGI:3782519]	processed_pseudogene	0.91743	1.04386	1.37478	0.114019	0.271865	0.516033	3.69887	1.88708	0.00455414	0.994417	up	no
ENSMUSG00000085204	Gm15327	ENSMUST00000153958;ENSMUST00000149252	NA	NA	NA	NA	predicted gene 15327 [Source:MGI Symbol;Acc:MGI:3705295]	processed_transcript	0.163128	0.271814	0.130584	0	0	0	1885.09	10.8804	0.0046004	0.994417	up	no
ENSMUSG00000037649	H2-DMa	ENSMUST00000042121;ENSMUST00000236322;ENSMUST00000173907;ENSMUST00000235910;ENSMUST00000237402;ENSMUST00000237476;ENSMUST00000236938	GO:0002250(adaptive immune response);GO:0002503(peptide antigen assembly with MHC class II protein complex);GO:0002504(antigen processing and presentation of peptide or polysaccharide antigen via MHC class II);GO:0006955(immune response);GO:0009986(cell surface);GO:0016020(membrane);GO:0016021(integral component of membrane);GO:0019882(antigen processing and presentation);GO:0023026(MHC class II …	04145(Phagosome);04514(Cell adhesion molecules (CAMs));04612(Antigen processing and presentation);04640(Hematopoietic cell lineage);04658(Th1 and Th2 cell differentiation);04659(Th17 cell differentiation);04672(Intestinal immune network for IgA production);04940(Type I diabetes mellitus);05140(Leishmaniasis);05145(Toxoplasmosis);05150(Staphylococcus aureus infection);05152(Tuberculosis);05164(Inf…	K06752	NA	histocompatibility 2, class II, locus DMa [Source:MGI Symbol;Acc:MGI:95921]	protein_coding;retained_intron;processed_transcript	2.05605	9.48269	2.49122	2.34306	1.66336	1.2271	2.68079	1.42266	0.00463851	0.994417	up	no
ENSMUSG00000025582	Nptx1	ENSMUST00000026670	GO:0005737(cytoplasm);GO:0005739(mitochondrion);GO:0005886(plasma membrane);GO:0006839(mitochondrial transport);GO:0030133(transport vesicle);GO:0031410(cytoplasmic vesicle);GO:0035865(cellular response to potassium ion);GO:0043005(neuron projection);GO:0043083(synaptic cleft);GO:0043653(mitochondrial fragmentation involved in apoptotic process);GO:0046872(metal ion binding);GO:0060385(axonogenes…	NA	NA	NA	neuronal pentraxin 1 [Source:MGI Symbol;Acc:MGI:107811]	protein_coding	0.055539	0.009161	0.031513	0	0	0	320.71	8.32513	0.0047587	0.994417	up	no
ENSMUSG00000050822	Slc29a4	ENSMUST00000058418	GO:0005326(neurotransmitter transmembrane transporter activity);GO:0005337(nucleoside transmembrane transporter activity);GO:0005342(organic acid transmembrane transporter activity);GO:0005886(plasma membrane);GO:0006836(neurotransmitter transport);GO:0008324(cation transmembrane transporter activity);GO:0008504(monoamine transmembrane transporter activity);GO:0015101(organic cation transmembrane…	NA	K03323	NA	solute carrier family 29 (nucleoside transporters), member 4 [Source:MGI Symbol;Acc:MGI:2385330]	protein_coding	0.101183	0.19508	0.17824	0.0156007	0.0424187	0.0186479	6.18911	2.62973	0.00498565	0.994417	up	no
ENSMUSG00000013707	Tnfaip8l2	ENSMUST00000013851	GO:0002376(immune system process);GO:0005515(protein binding);GO:0005737(cytoplasm);GO:0042981(regulation of apoptotic process);GO:0045087(innate immune response);GO:0050728(negative regulation of inflammatory response);GO:0050868(negative regulation of T cell activation)	NA	NA	NA	tumor necrosis factor, alpha-induced protein 8-like 2 [Source:MGI Symbol;Acc:MGI:1917019]	protein_coding	4.42319	10.8385	4.66275	3.70092	3.01861	1.95997	2.29557	1.19885	0.00510181	0.994417	up	no
ENSMUSG00000073985	Gm10602	ENSMUST00000211428;ENSMUST00000211793;ENSMUST00000098239	NA	NA	NA	NA	predicted gene 10602 [Source:MGI Symbol;Acc:MGI:3708759]	antisense;pseudogene	1.29069	1.14573	1.3186	0.867926	0.594111	0.573101	1.84509	0.883694	0.00518952	0.994417	up	no
ENSMUSG00000098428	Gm2260	ENSMUST00000184965	NA	NA	NA	NA	predicted gene 2260 [Source:MGI Symbol;Acc:MGI:3780429]	unprocessed_pseudogene	5.6982	5.09932	8.64156	11.8415	12.345	23.1218	0.410902	-1.28313	0.00523387	0.994417	down	no
ENSMUSG00000049036	Tmem121	ENSMUST00000058491	GO:0003674(molecular_function);GO:0005575(cellular_component);GO:0008150(biological_process);GO:0016020(membrane);GO:0016021(integral component of membrane)	NA	NA	NA	transmembrane protein 121 [Source:MGI Symbol;Acc:MGI:1916445]	protein_coding	0.086791	0.122272	0.063791	0	0	0	909.513	9.82895	0.0052483	0.994417	up	no
ENSMUSG00000110949	Nudt8	ENSMUST00000122924;ENSMUST00000025802	GO:0005739(mitochondrion);GO:0008150(biological_process);GO:0016787(hydrolase activity);GO:0046872(metal ion binding);GO:0046872(metal ion binding)	NA	K18665	EC:3.6.1.-	nudix (nucleoside diphosphate linked moiety X)-type motif 8 [Source:MGI Symbol;Acc:MGI:1913637]	retained_intron;protein_coding	39.2143	79.9816	9.2754	13.3324	16.1609	18.9326	2.65294	1.40759	0.0054361	0.994417	up	no
ENSMUSG00000035352	Ccl12	ENSMUST00000000194;ENSMUST00000124916	GO:0000165(MAPK cascade);GO:0001525(angiogenesis);GO:0002548(monocyte chemotaxis);GO:0002687(positive regulation of leukocyte migration);GO:0005125(cytokine activity);GO:0005576(extracellular region);GO:0005615(extracellular space);GO:0006935(chemotaxis);GO:0006954(inflammatory response);GO:0006955(immune response);GO:0007010(cytoskeleton organization);GO:0007165(signal transduction);GO:0007186(G…	04060(Cytokine-cytokine receptor interaction);04062(Chemokine signaling pathway);04621(NOD-like receptor signaling pathway);04657(IL-17 signaling pathway);04668(TNF signaling pathway);04933(AGE-RAGE signaling pathway in diabetic complications);05142(Chagas disease (American trypanosomiasis));05144(Malaria);05163(Human cytomegalovirus infection);05164(Influenza A);05168(Herpes simplex virus 1 infe…	K14624	NA	chemokine (C-C motif) ligand 12 [Source:MGI Symbol;Acc:MGI:108224]	protein_coding;processed_transcript	8.94149	13.9321	8.54133	5.37607	5.62912	1.36404	2.53976	1.34469	0.00555798	0.994417	up	no
ENSMUSG00000060314	Zfp941	ENSMUST00000106052	GO:0003676(nucleic acid binding);GO:0005575(cellular_component);GO:0006355(regulation of transcription, DNA-templated);GO:0046872(metal ion binding)	NA	NA	NA	zinc finger protein 941 [Source:MGI Symbol;Acc:MGI:3039601]	protein_coding	0	0	0	0.0217077	0.0102993	0.0887682	0.00248395	-8.65315	0.00561339	0.994417	down	no
ENSMUSG00000063388	BC023105	ENSMUST00000073997	NA	NA	NA	NA	cDNA sequence BC023105 [Source:MGI Symbol;Acc:MGI:2384767]	processed_pseudogene	1.65756	3.48766	27.5433	3.88214	2.61896	1.84027	3.91885	1.97043	0.00565215	0.994417	up	no
ENSMUSG00000095609	Gm21188	ENSMUST00000224147;ENSMUST00000224713;ENSMUST00000178618;ENSMUST00000225638	GO:0038023(signaling receptor activity);GO:0038023(signaling receptor activity)	NA	NA	NA	predicted gene, 21188 [Source:MGI Symbol;Acc:MGI:5434543]	retained_intron;protein_coding	0.335595	1.28472	0.659353	0.352098	0.294213	0.224962	2.61648	1.38763	0.00566947	0.994417	up	no
ENSMUSG00000002274	Metrn	ENSMUST00000235294;ENSMUST00000165838;ENSMUST00000238040;ENSMUST00000236963;ENSMUST00000237849;ENSMUST00000002344;ENSMUST00000235925	GO:0005179(hormone activity);GO:0005576(extracellular region);GO:0005615(extracellular space);GO:0007165(signal transduction);GO:0007275(multicellular organism development);GO:0007399(nervous system development);GO:0010001(glial cell differentiation);GO:0030154(cell differentiation);GO:0050772(positive regulation of axonogenesis);GO:0050772(positive regulation of axonogenesis)	NA	NA	NA	meteorin, glial cell differentiation regulator [Source:MGI Symbol;Acc:MGI:1917333]	retained_intron;protein_coding	7.52854	9.67143	4.99758	4.25668	4.24993	3.85475	1.79572	0.844561	0.00586831	0.994417	up	no
ENSMUSG00000000682	Cd52	ENSMUST00000000696;ENSMUST00000137445;ENSMUST00000145122	GO:0005886(plasma membrane);GO:0007204(positive regulation of cytosolic calcium ion concentration);GO:0009617(response to bacterium);GO:0016020(membrane);GO:0031225(anchored component of membrane);GO:0097225(sperm midpiece);GO:0097225(sperm midpiece)	NA	NA	NA	CD52 antigen [Source:MGI Symbol;Acc:MGI:1346088]	protein_coding;processed_transcript	3.03542	13.7815	2.94773	2.96527	2.74966	1.10805	2.89678	1.53445	0.00597831	0.994417	up	no
ENSMUSG00000001333	Sync	ENSMUST00000102599;ENSMUST00000146448	GO:0005515(protein binding);GO:0005737(cytoplasm);GO:0005829(cytosol);GO:0005882(intermediate filament);GO:0030018(Z disc);GO:0031594(neuromuscular junction);GO:0042383(sarcolemma);GO:0045103(intermediate filament-based process);GO:0048471(perinuclear region of cytoplasm);GO:0048471(perinuclear region of cytoplasm)	NA	K10377	NA	syncoilin [Source:MGI Symbol;Acc:MGI:1916078]	protein_coding;retained_intron	0.184848	0.0589868	0.4137	0.500237	0.325098	2.44271	0.201201	-2.31329	0.00598516	0.994417	down	no
ENSMUSG00000094793	Mup12	ENSMUST00000117932	GO:0005009(insulin-activated receptor activity);GO:0005186(pheromone activity);GO:0005550(pheromone binding);GO:0005576(extracellular region);GO:0005615(extracellular space);GO:0005634(nucleus);GO:0005829(cytosol);GO:0006112(energy reserve metabolic process);GO:0008286(insulin receptor signaling pathway);GO:0009060(aerobic respiration);GO:0009267(cellular response to starvation);GO:0010628(positi…	NA	NA	NA	major urinary protein 12 [Source:MGI Symbol;Acc:MGI:3780193]	protein_coding	2.00044	3.08578	1.84249	0.652529	0.675905	0	5.21569	2.38286	0.00602496	0.994417	up	no
ENSMUSG00000025991	Cps1	ENSMUST00000027144	GO:0000050(urea cycle);GO:0000166(nucleotide binding);GO:0001889(liver development);GO:0003824(catalytic activity);GO:0004087(carbamoyl-phosphate synthase (ammonia) activity);GO:0004088(carbamoyl-phosphate synthase (glutamine-hydrolyzing) activity);GO:0004175(endopeptidase activity);GO:0005509(calcium ion binding);GO:0005515(protein binding);GO:0005524(ATP binding);GO:0005543(phospholipid binding…	00220(Arginine biosynthesis);00250(Alanine, aspartate and glutamate metabolism);00910(Nitrogen metabolism)	K01948	EC:6.3.4.16	carbamoyl-phosphate synthetase 1 [Source:MGI Symbol;Acc:MGI:891996]	protein_coding	0.505641	0.147593	0.174526	0.041394	0.092464	0	6.18387	2.62851	0.00604287	0.994417	up	no
ENSMUSG00000105509	C130013H08Rik	ENSMUST00000197569	NA	NA	NA	NA	RIKEN cDNA C130013H08 gene [Source:MGI Symbol;Acc:MGI:3697343]	antisense	0.016344	0.002581	0.030132	0.080799	0.311153	0.079065	0.104151	-3.26325	0.0060624	0.994417	down	no
ENSMUSG00000019194	Scn1b	ENSMUST00000098548;ENSMUST00000211923;ENSMUST00000211945	GO:0001518(voltage-gated sodium channel complex);GO:0002028(regulation of sodium ion transport);GO:0005244(voltage-gated ion channel activity);GO:0005248(voltage-gated sodium channel activity);GO:0005272(sodium channel activity);GO:0005515(protein binding);GO:0005886(plasma membrane);GO:0005887(integral component of plasma membrane);GO:0006811(ion transport);GO:0006814(sodium ion transport);GO:00…	04261(Adrenergic signaling in cardiomyocytes);04261(Adrenergic signaling in cardiomyocytes)	K04845	NA	sodium channel, voltage-gated, type I, beta [Source:MGI Symbol;Acc:MGI:98247]	protein_coding;retained_intron	8.92441	12.7652	7.36502	6.31419	4.81146	4.84563	1.81918	0.863287	0.00608598	0.994417	up	no
ENSMUSG00000108308	Gm45218	ENSMUST00000205533	NA	NA	NA	NA	predicted gene 45218 [Source:MGI Symbol;Acc:MGI:5753794]	lincRNA	0	0.169539	0.195949	0	0	0	1218.29	10.2506	0.00624386	0.994417	up	no
ENSMUSG00000039488	Cntn5	ENSMUST00000162484;ENSMUST00000160216	GO:0005515(protein binding);GO:0005886(plasma membrane);GO:0007155(cell adhesion);GO:0007156(homophilic cell adhesion via plasma membrane adhesion molecules);GO:0007411(axon guidance);GO:0007605(sensory perception of sound);GO:0016020(membrane);GO:0030424(axon);GO:0031225(anchored component of membrane);GO:0070593(dendrite self-avoidance);GO:0098632(cell-cell adhesion mediator activity);GO:009898…	NA	K06763	NA	contactin 5 [Source:MGI Symbol;Acc:MGI:3042287]	protein_coding	0.0160584	0.0368815	0.0338894	0.0935396	0.104909	0.358779	0.155824	-2.68201	0.0062524	0.994417	down	no
ENSMUSG00000111088	9430081H08Rik	ENSMUST00000217460	NA	NA	NA	NA	RIKEN cDNA 9430081H08 gene [Source:MGI Symbol;Acc:MGI:1924680]	TEC	0.870085	0.81064	0.93341	0.125123	0.282484	0.292723	3.73272	1.90023	0.00632664	0.994417	up	no
ENSMUSG00000104156	Gm38102	ENSMUST00000192791	NA	NA	NA	NA	predicted gene, 38102 [Source:MGI Symbol;Acc:MGI:5611330]	lincRNA	0.0366753	0.0181905	0.301961	0.34633	0.146704	2.25536	0.129831	-2.94529	0.00634329	0.994417	down	no
ENSMUSG00000033031	Cip2a	ENSMUST00000149004;ENSMUST00000117994;ENSMUST00000133754;ENSMUST00000048374;ENSMUST00000130080;ENSMUST00000123975	GO:0005737(cytoplasm);GO:0005829(cytosol);GO:0005886(plasma membrane);GO:0007283(spermatogenesis);GO:0016020(membrane);GO:0016021(integral component of membrane);GO:0042803(protein homodimerization activity);GO:2000179(positive regulation of neural precursor cell proliferation);GO:2000179(positive regulation of neural precursor cell proliferation)	NA	NA	NA	cell proliferation regulating inhibitor of protein phosphatase 2A [Source:MGI Symbol;Acc:MGI:2146335]	retained_intron;protein_coding	0.10208	0.0761014	0.524817	0.693773	2.58134	0.20085	0.202245	-2.30582	0.00637964	0.994417	down	no
ENSMUSG00000004626	Stxbp2	ENSMUST00000160708;ENSMUST00000162047;ENSMUST00000162737;ENSMUST00000161629;ENSMUST00000159888;ENSMUST00000162974;ENSMUST00000004745;ENSMUST00000162832;ENSMUST00000159652;ENSMUST00000161982;ENSMUST00000159911	GO:0001909(leukocyte mediated cytotoxicity);GO:0005515(protein binding);GO:0005737(cytoplasm);GO:0005829(cytosol);GO:0005886(plasma membrane);GO:0006886(intracellular protein transport);GO:0006887(exocytosis);GO:0006904(vesicle docking involved in exocytosis);GO:0007269(neurotransmitter secretion);GO:0015031(protein transport);GO:0016192(vesicle-mediated transport);GO:0016324(apical plasma membra…	NA	K15300	NA	syntaxin binding protein 2 [Source:MGI Symbol;Acc:MGI:107370]	protein_coding;retained_intron;nonsense_mediated_decay	1.26602	1.71481	1.32823	0.815541	0.904175	0.5733	1.87921	0.910124	0.00640924	0.994417	up	no
ENSMUSG00000085853	Gm12167	ENSMUST00000148132	NA	NA	NA	NA	predicted gene 12167 [Source:MGI Symbol;Acc:MGI:3650837]	antisense	16.2189	20.4176	8.50163	7.01678	9.01992	6.39819	2.01196	1.0086	0.00643529	0.994417	up	no
ENSMUSG00000087579	Hectd2os	ENSMUST00000146407;ENSMUST00000150138;ENSMUST00000128603;ENSMUST00000149601;ENSMUST00000142067;ENSMUST00000144045	NA	NA	NA	NA	Hectd2, opposite strand [Source:MGI Symbol;Acc:MGI:1919243]	antisense	0.625215	0.915489	1.64848	2.09598	2.77019	2.91213	0.41001	-1.28627	0.00646037	0.994417	down	no
ENSMUSG00000025758	Plk4	ENSMUST00000203895;ENSMUST00000203320;ENSMUST00000204594;ENSMUST00000026858;ENSMUST00000204289;ENSMUST00000205046	GO:0000166(nucleotide binding);GO:0000278(mitotic cell cycle);GO:0000922(spindle pole);GO:0001741(XY body);GO:0004672(protein kinase activity);GO:0004674(protein serine/threonine kinase activity);GO:0005515(protein binding);GO:0005524(ATP binding);GO:0005634(nucleus);GO:0005730(nucleolus);GO:0005737(cytoplasm);GO:0005813(centrosome);GO:0005814(centriole);GO:0005829(cytosol);GO:0005856(cytoskeleto…	04068(FoxO signaling pathway);04068(FoxO signaling pathway)	K08863	EC:2.7.11.21	polo like kinase 4 [Source:MGI Symbol;Acc:MGI:101783]	nonsense_mediated_decay;retained_intron;protein_coding	0.13314	0.101444	0.210761	0.507749	0.641627	0.222802	0.324553	-1.62347	0.00646298	0.994417	down	no
ENSMUSG00000037740	Mrps26	ENSMUST00000145614;ENSMUST00000046149	GO:0005654(nucleoplasm);GO:0005739(mitochondrion);GO:0005763(mitochondrial small ribosomal subunit);GO:0005840(ribosome);GO:0008150(biological_process);GO:0008150(biological_process)	NA	K17405	NA	mitochondrial ribosomal protein S26 [Source:MGI Symbol;Acc:MGI:1333830]	protein_coding;retained_intron	7.5999	10.0038	5.23757	4.55986	4.63541	3.60118	1.78497	0.835902	0.00662932	0.994417	up	no
ENSMUSG00000051537	Gm5124	ENSMUST00000127554;ENSMUST00000132683	NA	NA	NA	NA	predicted pseudogene 5124 [Source:MGI Symbol;Acc:MGI:3643622]	processed_transcript;transcribed_processed_pseudogene	0	0	0	0.111981	0.0177101	0.0583914	0.00159504	-9.29219	0.00682526	0.994417	down	no
ENSMUSG00000070323	Mmp27	ENSMUST00000152878;ENSMUST00000151853;ENSMUST00000120900	GO:0004222(metalloendopeptidase activity);GO:0006508(proteolysis);GO:0008233(peptidase activity);GO:0008237(metallopeptidase activity);GO:0008270(zinc ion binding);GO:0016787(hydrolase activity);GO:0030198(extracellular matrix organization);GO:0030574(collagen catabolic process);GO:0031012(extracellular matrix);GO:0042406(extrinsic component of endoplasmic reticulum membrane);GO:0046872(metal ion…	NA	K08005	EC:3.4.24.-	matrix metallopeptidase 27 [Source:MGI Symbol;Acc:MGI:3039232]	protein_coding	0.192922	0	0.0867883	0	0	0	932.368	9.86476	0.00686624	0.994417	up	no
ENSMUSG00000049734	Trex1	ENSMUST00000112053;ENSMUST00000061973	GO:0000287(magnesium ion binding);GO:0001568(blood vessel development);GO:0001822(kidney development);GO:0002250(adaptive immune response);GO:0002251(organ or tissue specific immune response);GO:0002253(activation of immune response);GO:0002281(macrophage activation involved in immune response);GO:0002320(lymphoid progenitor cell differentiation);GO:0002379(immunoglobulin biosynthetic process inv…	04623(Cytosolic DNA-sensing pathway);04623(Cytosolic DNA-sensing pathway)	K10790	EC:3.1.11.2	three prime repair exonuclease 1 [Source:MGI Symbol;Acc:MGI:1328317]	protein_coding	5.80918	10.6052	4.07863	4.21423	2.37919	2.8393	2.17254	1.11938	0.00689225	0.994417	up	no
ENSMUSG00000040809	Chil3	ENSMUST00000063062;ENSMUST00000129563	GO:0000272(polysaccharide catabolic process);GO:0004563(beta-N-acetylhexosaminidase activity);GO:0005576(extracellular region);GO:0005634(nucleus);GO:0005635(nuclear envelope);GO:0005737(cytoplasm);GO:0005783(endoplasmic reticulum);GO:0005975(carbohydrate metabolic process);GO:0006032(chitin catabolic process);GO:0006954(inflammatory response);GO:0008061(chitin binding);GO:0008152(metabolic proce…	NA	K17524	NA	chitinase-like 3 [Source:MGI Symbol;Acc:MGI:1330860]	protein_coding;retained_intron	0.360346	0.439456	0	0.0313571	0	0	25.5062	4.67278	0.00699388	0.994417	up	no
ENSMUSG00000035042	Ccl5	ENSMUST00000035938;ENSMUST00000125015	GO:0000165(MAPK cascade);GO:0002230(positive regulation of defense response to virus by host);GO:0002548(monocyte chemotaxis);GO:0004435(phosphatidylinositol phospholipase C activity);GO:0004672(protein kinase activity);GO:0005125(cytokine activity);GO:0005515(protein binding);GO:0005576(extracellular region);GO:0005615(extracellular space);GO:0005737(cytoplasm);GO:0006816(calcium ion transport);…	04060(Cytokine-cytokine receptor interaction);04062(Chemokine signaling pathway);04620(Toll-like receptor signaling pathway);04621(NOD-like receptor signaling pathway);04623(Cytosolic DNA-sensing pathway);04668(TNF signaling pathway);05020(Prion diseases);05142(Chagas disease (American trypanosomiasis));05163(Human cytomegalovirus infection);05164(Influenza A);05168(Herpes simplex virus 1 infecti…	K12499	NA	chemokine (C-C motif) ligand 5 [Source:MGI Symbol;Acc:MGI:98262]	protein_coding;retained_intron	0.768224	3.7241	1.23784	0.770996	0.459503	0.547167	3.22342	1.68859	0.00706759	0.994417	up	no
ENSMUSG00000023153	Tmem52	ENSMUST00000145796;ENSMUST00000178238;ENSMUST00000131599;ENSMUST00000023920	GO:0003674(molecular_function);GO:0005575(cellular_component);GO:0008150(biological_process);GO:0016020(membrane);GO:0016021(integral component of membrane);GO:0016021(integral component of membrane)	NA	NA	NA	transmembrane protein 52 [Source:MGI Symbol;Acc:MGI:1916921]	retained_intron;protein_coding	1.33115	3.21253	1.72133	1.14363	0.755205	0.526134	2.58354	1.36935	0.0070906	0.994417	up	no
ENSMUSG00000090942	F830016B08Rik	ENSMUST00000171297	GO:0003924(GTPase activity);GO:0005525(GTP binding);GO:0005789(endoplasmic reticulum membrane);GO:0006952(defense response);GO:0016020(membrane);GO:0016021(integral component of membrane);GO:0035458(cellular response to interferon-beta)	NA	NA	NA	RIKEN cDNA F830016B08 gene [Source:MGI Symbol;Acc:MGI:3588218]	protein_coding	0.287092	1.27809	2.12636	0.335647	0.613323	0.087618	3.56124	1.83238	0.0071153	0.994417	up	no
ENSMUSG00000036030	Prtg	ENSMUST00000055535	GO:0005515(protein binding);GO:0005886(plasma membrane);GO:0007156(homophilic cell adhesion via plasma membrane adhesion molecules);GO:0007275(multicellular organism development);GO:0007411(axon guidance);GO:0016020(membrane);GO:0016021(integral component of membrane);GO:0030424(axon);GO:0038023(signaling receptor activity);GO:0042802(identical protein binding);GO:0050768(negative regulation of n…	NA	NA	NA	protogenin [Source:MGI Symbol;Acc:MGI:2444710]	protein_coding	0	0	0	0.00558789	0.0424206	0.0116363	0.00502978	-7.63529	0.00713341	0.994417	down	no
ENSMUSG00000039195	1110008P14Rik	ENSMUST00000048792;ENSMUST00000146423	GO:0003674(molecular_function);GO:0005575(cellular_component);GO:0008150(biological_process);GO:0008150(biological_process)	NA	NA	NA	RIKEN cDNA 1110008P14 gene [Source:MGI Symbol;Acc:MGI:1920987]	protein_coding	12.2795	20.294	6.63288	6.44298	8.24986	4.08539	2.08786	1.06203	0.0071414	0.994417	up	no
ENSMUSG00000029343	Crybb1	ENSMUST00000031286	GO:0002088(lens development in camera-type eye);GO:0005212(structural constituent of eye lens);GO:0005515(protein binding);GO:0007601(visual perception)	NA	NA	NA	crystallin, beta B1 [Source:MGI Symbol;Acc:MGI:104992]	protein_coding	1.07201	2.95917	1.35335	0.311729	1.01165	0.423641	3.08212	1.62392	0.00717523	0.994417	up	no
ENSMUSG00000024987	Cyp26a1	ENSMUST00000025946;ENSMUST00000236500	GO:0001822(kidney development);GO:0001972(retinoic acid binding);GO:0004497(monooxygenase activity);GO:0005506(iron ion binding);GO:0006805(xenobiotic metabolic process);GO:0008401(retinoic acid 4-hydroxylase activity);GO:0016491(oxidoreductase activity);GO:0016705(oxidoreductase activity, acting on paired donors, with incorporation or reduction of molecular oxygen);GO:0016709(oxidoreductase acti…	00830(Retinol metabolism);00830(Retinol metabolism)	K07437	NA	cytochrome P450, family 26, subfamily a, polypeptide 1 [Source:MGI Symbol;Acc:MGI:1096359]	protein_coding;retained_intron	0.192369	0	0.111004	0	0	0	1011.24	9.98192	0.00720942	0.994417	up	no
ENSMUSG00000098488	Pla2g4b	ENSMUST00000134380;ENSMUST00000130018;ENSMUST00000153571;ENSMUST00000136042;ENSMUST00000143794	GO:0004620(phospholipase activity);GO:0004623(phospholipase A2 activity);GO:0005509(calcium ion binding);GO:0005737(cytoplasm);GO:0005829(cytosol);GO:0006629(lipid metabolic process);GO:0009395(phospholipid catabolic process);GO:0016042(lipid catabolic process);GO:0016787(hydrolase activity);GO:0046872(metal ion binding);GO:0102567(phospholipase A2 activity (consuming 1,2-dipalmitoylphosphatidylc…	00564(Glycerophospholipid metabolism);00565(Ether lipid metabolism);00590(Arachidonic acid metabolism);00591(Linoleic acid metabolism);00592(alpha-Linolenic acid metabolism);04010(MAPK signaling pathway);04014(Ras signaling pathway);04072(Phospholipase D signaling pathway);04217(Necroptosis);04270(Vascular smooth muscle contraction);04370(VEGF signaling pathway);04611(Platelet activation);04664(F…	K16342	EC:3.1.1.4	phospholipase A2, group IVB (cytosolic) [Source:MGI Symbol;Acc:MGI:2384819]	retained_intron	0.065803	0.0133792	0.0360407	0.121282	0.309297	0.140182	0.201876	-2.30846	0.00721052	0.994417	down	no
ENSMUSG00000024357	Sil1	ENSMUST00000025215;ENSMUST00000236387;ENSMUST00000237896;ENSMUST00000235691;ENSMUST00000236007;ENSMUST00000235778	GO:0005783(endoplasmic reticulum);GO:0005788(endoplasmic reticulum lumen);GO:0015031(protein transport);GO:0015031(protein transport)	04141(Protein processing in endoplasmic reticulum);04141(Protein processing in endoplasmic reticulum)	K14001	NA	endoplasmic reticulum chaperone SIL1 homolog (S. cerevisiae) [Source:MGI Symbol;Acc:MGI:1932040]	protein_coding;processed_transcript	4.2715	5.94681	3.57639	2.22099	2.71579	2.94584	1.75001	0.807366	0.0072463	0.994417	up	no
ENSMUSG00000067786	Nnat	ENSMUST00000109526;ENSMUST00000153739;ENSMUST00000152605;ENSMUST00000134513;ENSMUST00000172487;ENSMUST00000173041	GO:0005737(cytoplasm);GO:0007275(multicellular organism development);GO:0007420(brain development);GO:0009749(response to glucose);GO:0016020(membrane);GO:0016021(integral component of membrane);GO:0032024(positive regulation of insulin secretion);GO:0032880(regulation of protein localization);GO:0032880(regulation of protein localization)	NA	NA	NA	neuronatin [Source:MGI Symbol;Acc:MGI:104716]	protein_coding;retained_intron	0.65423	0.289369	0.325259	0.123563	0	0.0659968	6.69371	2.74281	0.0072977	0.994417	up	no
ENSMUSG00000102428	Pcdhga12	ENSMUST00000044851;ENSMUST00000193045	GO:0005509(calcium ion binding);GO:0005515(protein binding);GO:0005886(plasma membrane);GO:0005887(integral component of plasma membrane);GO:0005911(cell-cell junction);GO:0007155(cell adhesion);GO:0007156(homophilic cell adhesion via plasma membrane adhesion molecules);GO:0016020(membrane);GO:0016021(integral component of membrane);GO:0016339(calcium-dependent cell-cell adhesion via plasma membr…	NA	K16495	NA	protocadherin gamma subfamily A, 12 [Source:MGI Symbol;Acc:MGI:1935229]	protein_coding;retained_intron	0.136251	0.0696078	0.374697	1.44038	0.1821	0.691673	0.250871	-1.99498	0.00741509	0.994417	down	no
ENSMUSG00000051457	Spn	ENSMUST00000049931;ENSMUST00000143713;ENSMUST00000205483	GO:0001562(response to protozoan);GO:0001808(negative regulation of type IV hypersensitivity);GO:0001931(uropod);GO:0001934(positive regulation of protein phosphorylation);GO:0002296(T-helper 1 cell lineage commitment);GO:0004888(transmembrane signaling receptor activity);GO:0005515(protein binding);GO:0005604(basement membrane);GO:0005615(extracellular space);GO:0005634(nucleus);GO:0005887(integ…	04514(Cell adhesion molecules (CAMs));04514(Cell adhesion molecules (CAMs))	K06477	NA	sialophorin [Source:MGI Symbol;Acc:MGI:98384]	protein_coding;nonsense_mediated_decay	0.303539	0.60668	0.677946	0.277241	0.214339	0.196845	2.30695	1.20599	0.00755466	0.994417	up	no
ENSMUSG00000029771	Irf5	ENSMUST00000163511;ENSMUST00000167252;ENSMUST00000171527;ENSMUST00000004392	GO:0000976(transcription regulatory region sequence-specific DNA binding);GO:0000981(DNA-binding transcription factor activity, RNA polymerase II-specific);GO:0001228(DNA-binding transcription activator activity, RNA polymerase II-specific);GO:0002376(immune system process);GO:0003677(DNA binding);GO:0003700(DNA-binding transcription factor activity);GO:0005515(protein binding);GO:0005634(nucleus…	04620(Toll-like receptor signaling pathway);04620(Toll-like receptor signaling pathway)	K09446	NA	interferon regulatory factor 5 [Source:MGI Symbol;Acc:MGI:1350924]	protein_coding;processed_transcript	2.55963	4.47257	3.02264	2.37501	1.5281	1.27826	1.94058	0.956485	0.00787288	0.994417	up	no
ENSMUSG00000109556	Gm38843	ENSMUST00000209189	NA	NA	NA	NA	predicted gene, 38843 [Source:MGI Symbol;Acc:MGI:5621728]	lincRNA	0.497693	0.203446	0.584704	0	0	0	4286.14	12.0655	0.00789144	0.994417	up	no
ENSMUSG00000102748	Pcdhgb2	ENSMUST00000195112;ENSMUST00000193631	GO:0005509(calcium ion binding);GO:0005515(protein binding);GO:0005886(plasma membrane);GO:0005887(integral component of plasma membrane);GO:0007155(cell adhesion);GO:0007156(homophilic cell adhesion via plasma membrane adhesion molecules);GO:0016020(membrane);GO:0016021(integral component of membrane);GO:0046872(metal ion binding);GO:0046872(metal ion binding)	NA	K16496	NA	protocadherin gamma subfamily B, 2 [Source:MGI Symbol;Acc:MGI:1935170]	protein_coding;retained_intron	0.0851419	0.0284418	0.189017	0.192272	0.107814	1.35362	0.182984	-2.45021	0.00801163	0.994417	down	no
ENSMUSG00000086111	Gm15326	ENSMUST00000128198;ENSMUST00000127817	NA	NA	NA	NA	predicted gene 15326 [Source:MGI Symbol;Acc:MGI:3705205]	lincRNA	0	0	0	0.0913303	0.0577767	0.13179	0.00106801	-9.87086	0.00813139	0.994417	down	no
ENSMUSG00000044700	Tmem201	ENSMUST00000140889;ENSMUST00000103208;ENSMUST00000139923;ENSMUST00000145405;ENSMUST00000054459;ENSMUST00000105687	GO:0005515(protein binding);GO:0005521(lamin binding);GO:0005634(nucleus);GO:0005635(nuclear envelope);GO:0005637(nuclear inner membrane);GO:0005639(integral component of nuclear inner membrane);GO:0006998(nuclear envelope organization);GO:0007097(nuclear migration);GO:0010761(fibroblast migration);GO:0016020(membrane);GO:0016021(integral component of membrane);GO:0030473(nuclear migration along …	NA	NA	NA	transmembrane protein 201 [Source:MGI Symbol;Acc:MGI:1196277]	retained_intron;protein_coding;processed_transcript	0.625321	0.378352	2.98752	3.15696	2.95898	6.74419	0.310355	-1.68801	0.00819487	0.994417	down	no
ENSMUSG00000005983	1700037C18Rik	ENSMUST00000115859;ENSMUST00000006139;ENSMUST00000123235;ENSMUST00000177519	GO:0003674(molecular_function);GO:0005575(cellular_component);GO:0008150(biological_process);GO:0008150(biological_process)	NA	NA	NA	RIKEN cDNA 1700037C18 gene [Source:MGI Symbol;Acc:MGI:1920511]	protein_coding;nonsense_mediated_decay;processed_transcript	1.01643	4.87058	0.883719	0.828677	1.15629	0.335076	2.91837	1.54516	0.00824683	0.994417	up	no
ENSMUSG00000059288	Cdyl	ENSMUST00000163595;ENSMUST00000075220	GO:0003682(chromatin binding);GO:0003714(transcription corepressor activity);GO:0003824(catalytic activity);GO:0004402(histone acetyltransferase activity);GO:0005515(protein binding);GO:0005634(nucleus);GO:0005694(chromosome);GO:0005737(cytoplasm);GO:0007283(spermatogenesis);GO:0007286(spermatid development);GO:0016573(histone acetylation);GO:0016607(nuclear speck);GO:0016740(transferase activity…	NA	K00653	EC:2.3.1.48	chromodomain protein, Y chromosome-like [Source:MGI Symbol;Acc:MGI:1339956]	protein_coding	0.467005	0.309054	0.580574	1.05181	1.06868	0.950841	0.441709	-1.17883	0.00828376	0.994417	down	no
ENSMUSG00000046791	Riox1	ENSMUST00000053744	GO:0005506(iron ion binding);GO:0005515(protein binding);GO:0005634(nucleus);GO:0005654(nucleoplasm);GO:0005730(nucleolus);GO:0006325(chromatin organization);GO:0006338(chromatin remodeling);GO:0016491(oxidoreductase activity);GO:0016706(2-oxoglutarate-dependent dioxygenase activity);GO:0032453(histone demethylase activity (H3-K4 specific));GO:0034720(histone H3-K4 demethylation);GO:0042254(ribos…	NA	K16914	1.14.11.27;EC:1.14.11.-	ribosomal oxygenase 1 [Source:MGI Symbol;Acc:MGI:1919202]	protein_coding	0.890521	0.409497	0.577808	2.01006	1.71765	1.18978	0.381867	-1.38886	0.00830442	0.994417	down	no
ENSMUSG00000039760	Il22ra2	ENSMUST00000036564	GO:0004896(cytokine receptor activity);GO:0005515(protein binding);GO:0005576(extracellular region);GO:0005829(cytosol);GO:0005886(plasma membrane);GO:0016021(integral component of membrane);GO:0019221(cytokine-mediated signaling pathway);GO:0042017(interleukin-22 binding);GO:0042018(interleukin-22 receptor activity);GO:0042509(regulation of tyrosine phosphorylation of STAT protein);GO:0050728(ne…	04630(Jak-STAT signaling pathway)	K05139	NA	interleukin 22 receptor, alpha 2 [Source:MGI Symbol;Acc:MGI:2665114]	protein_coding	0.347976	0	0	0	0	0	1159.92	10.1798	0.00832535	0.994417	up	no
ENSMUSG00000035699	Slc51a	ENSMUST00000042042;ENSMUST00000232418	GO:0005515(protein binding);GO:0005783(endoplasmic reticulum);GO:0005789(endoplasmic reticulum membrane);GO:0005886(plasma membrane);GO:0015125(bile acid transmembrane transporter activity);GO:0015721(bile acid and bile salt transport);GO:0016020(membrane);GO:0016021(integral component of membrane);GO:0016323(basolateral plasma membrane);GO:0022857(transmembrane transporter activity);GO:0032782(b…	04976(Bile secretion);04976(Bile secretion)	K14360	NA	solute carrier family 51, alpha subunit [Source:MGI Symbol;Acc:MGI:2146634]	protein_coding;retained_intron	3.1194	1.65443	0.691135	0.14528	1.25727	0.243357	3.32035	1.73133	0.00840932	0.994417	up	no
ENSMUSG00000078440	Dohh	ENSMUST00000072751;ENSMUST00000121047;ENSMUST00000142346;ENSMUST00000134592;ENSMUST00000145416	GO:0004497(monooxygenase activity);GO:0005506(iron ion binding);GO:0005575(cellular_component);GO:0008612(peptidyl-lysine modification to peptidyl-hypusine);GO:0016491(oxidoreductase activity);GO:0019135(deoxyhypusine monooxygenase activity);GO:0046872(metal ion binding);GO:0055114(oxidation-reduction process);GO:0055114(oxidation-reduction process)	NA	K06072	EC:1.14.99.29	deoxyhypusine hydroxylase/monooxygenase [Source:MGI Symbol;Acc:MGI:1915964]	protein_coding;retained_intron	17.0255	26.173	12.2533	11.2371	9.51883	10.1549	1.79392	0.843118	0.00841361	0.994417	up	no
ENSMUSG00000104965	Gm43437	ENSMUST00000198535	NA	NA	NA	NA	predicted gene 43437 [Source:MGI Symbol;Acc:MGI:5663574]	TEC	0	0	0	0	0.122454	0.053886	0.00170126	-9.19918	0.00848935	0.994417	down	no
ENSMUSG00000086228	Ubap1l	ENSMUST00000147185;ENSMUST00000239433;ENSMUST00000217103	GO:0000813(ESCRT I complex);GO:0043130(ubiquitin binding);GO:0043162(ubiquitin-dependent protein catabolic process via the multivesicular body sorting pathway);GO:0043162(ubiquitin-dependent protein catabolic process via the multivesicular body sorting pathway)	NA	NA	NA	ubiquitin-associated protein 1-like [Source:MGI Symbol;Acc:MGI:2685360]	protein_coding;processed_transcript	0	0.133227	0.0827089	0	0	0	719.787	9.49143	0.00853811	0.994417	up	no
ENSMUSG00000102460	Gm38197	ENSMUST00000192320	NA	NA	NA	NA	predicted gene, 38197 [Source:MGI Symbol;Acc:MGI:5611425]	TEC	0.17931	0.22674	0.281648	0.07235	0.045616	0.014432	5.19417	2.37689	0.00871156	0.994417	up	no
ENSMUSG00000063506	Arhgap22	ENSMUST00000111956;ENSMUST00000111955;ENSMUST00000131086;ENSMUST00000140166;ENSMUST00000165792	GO:0001525(angiogenesis);GO:0005096(GTPase activator activity);GO:0005634(nucleus);GO:0005737(cytoplasm);GO:0007165(signal transduction);GO:0007275(multicellular organism development);GO:0030154(cell differentiation);GO:0043547(positive regulation of GTPase activity);GO:0090630(activation of GTPase activity);GO:0098978(glutamatergic synapse);GO:0099175(regulation of postsynapse organization);GO:0…	NA	K20642	NA	Rho GTPase activating protein 22 [Source:MGI Symbol;Acc:MGI:2443418]	protein_coding;retained_intron	1.28437	1.37201	1.66648	0.886739	0.858674	0.316192	2.09684	1.06822	0.00875175	0.994417	up	no
ENSMUSG00000063529	Stmnd1	ENSMUST00000076622	GO:0005737(cytoplasm);GO:0007019(microtubule depolymerization);GO:0015631(tubulin binding);GO:0031110(regulation of microtubule polymerization or depolymerization);GO:0031175(neuron projection development);GO:0043005(neuron projection);GO:0051493(regulation of cytoskeleton organization)	NA	NA	NA	stathmin domain containing 1 [Source:MGI Symbol;Acc:MGI:2686420]	protein_coding	0.063846	0.137647	0.080412	0	0	0	939.683	9.87603	0.00890253	0.994417	up	no
ENSMUSG00000082100	Glns-ps1	ENSMUST00000120291	NA	NA	NA	NA	glutamine synthetase pseudogene 1 [Source:MGI Symbol;Acc:MGI:95740]	processed_pseudogene	0.129003	0.122176	0.156919	0.540841	0.923954	0.492506	0.2085	-2.26188	0.00898391	0.994417	down	no
ENSMUSG00000038155	Gstp2	ENSMUST00000042700;ENSMUST00000237565;ENSMUST00000235657;ENSMUST00000237650;ENSMUST00000235381	GO:0004364(glutathione transferase activity);GO:0004602(glutathione peroxidase activity);GO:0005504(fatty acid binding);GO:0005515(protein binding);GO:0005634(nucleus);GO:0005737(cytoplasm);GO:0005739(mitochondrion);GO:0005829(cytosol);GO:0005886(plasma membrane);GO:0006749(glutathione metabolic process);GO:0008144(drug binding);GO:0016740(transferase activity);GO:0019901(protein kinase binding);…	00480(Glutathione metabolism);00980(Metabolism of xenobiotics by cytochrome P450);00982(Drug metabolism - cytochrome P450);00983(Drug metabolism - other enzymes);01524(Platinum drug resistance);05200(Pathways in cancer);05204(Chemical carcinogenesis);05225(Hepatocellular carcinoma);05418(Fluid shear stress and atherosclerosis);05418(Fluid shear stress and atherosclerosis)	K00799	EC:2.5.1.18	glutathione S-transferase, pi 2 [Source:MGI Symbol;Acc:MGI:95864]	protein_coding;retained_intron	30.2985	31.351	12.2219	10.4036	17.6011	9.31263	1.97955	0.98517	0.00909651	0.994417	up	no
ENSMUSG00000031848	Lsm4	ENSMUST00000210071;ENSMUST00000034311;ENSMUST00000153689;ENSMUST00000210987;ENSMUST00000146972	GO:0000398(mRNA splicing, via spliceosome);GO:0000956(nuclear-transcribed mRNA catabolic process);GO:0003723(RNA binding);GO:0005634(nucleus);GO:0005681(spliceosomal complex);GO:0005829(cytosol);GO:0006396(RNA processing);GO:0006397(mRNA processing);GO:0008380(RNA splicing);GO:0016020(membrane);GO:0032991(protein-containing complex);GO:0042731(PH domain binding);GO:0043005(neuron projection);GO:0…	03018(RNA degradation);03040(Spliceosome);03040(Spliceosome)	K12623	NA	LSM4 homolog, U6 small nuclear RNA and mRNA degradation associated [Source:MGI Symbol;Acc:MGI:1354692]	protein_coding;retained_intron	38.4523	61.8805	23.8312	23.3762	25.8374	15.884	1.90735	0.931571	0.00909654	0.994417	up	no
ENSMUSG00000089838	Gm2962	ENSMUST00000159266	NA	NA	NA	NA	predicted pseudogene 2962 [Source:MGI Symbol;Acc:MGI:3781140]	processed_pseudogene	18.4946	5.07773	36.3908	8.43572	5.56767	8.66096	2.6457	1.40365	0.0091613	0.994417	up	no
ENSMUSG00000113959	Gm46339	ENSMUST00000222720	NA	NA	NA	NA	predicted gene, 46339 [Source:MGI Symbol;Acc:MGI:5825976]	TEC	0	0	0	0.019119	0.061701	0.052579	0.00224889	-8.79657	0.0093318	0.994417	down	no
ENSMUSG00000000889	Dbh	ENSMUST00000000910	GO:0001816(cytokine production);GO:0001974(blood vessel remodeling);GO:0001975(response to amphetamine);GO:0002443(leukocyte mediated immunity);GO:0003824(catalytic activity);GO:0004497(monooxygenase activity);GO:0004500(dopamine beta-monooxygenase activity);GO:0005507(copper ion binding);GO:0005615(extracellular space);GO:0005737(cytoplasm);GO:0005783(endoplasmic reticulum);GO:0006589(octopamine…	00350(Tyrosine metabolism)	K00503	EC:1.14.17.1	dopamine beta hydroxylase [Source:MGI Symbol;Acc:MGI:94864]	protein_coding	2.03834	3.89098	1.63025	1.49862	1.23482	0.979557	2.03598	1.02572	0.00934319	0.994417	up	no
ENSMUSG00000087530	Gm15533	ENSMUST00000206216	NA	NA	NA	NA	predicted gene 15533 [Source:MGI Symbol;Acc:MGI:3782982]	antisense	0	0	0	0.00744652	0	0.222668	0.0013037	-9.58317	0.00934506	0.994417	down	no
ENSMUSG00000109284	B230311B06Rik	ENSMUST00000208859;ENSMUST00000207610	NA	NA	NA	NA	RIKEN cDNA B230311B06 gene [Source:MGI Symbol;Acc:MGI:2686541]	lincRNA	0	0.33194	0.330781	0	0	0	2209.07	11.1092	0.00942822	0.994417	up	no
ENSMUSG00000046480	Scn4b	ENSMUST00000060125	GO:0001518(voltage-gated sodium channel complex);GO:0005244(voltage-gated ion channel activity);GO:0005248(voltage-gated sodium channel activity);GO:0005272(sodium channel activity);GO:0005886(plasma membrane);GO:0006811(ion transport);GO:0006814(sodium ion transport);GO:0010765(positive regulation of sodium ion transport);GO:0014704(intercalated disc);GO:0016020(membrane);GO:0016021(integral com…	04261(Adrenergic signaling in cardiomyocytes)	K04848	NA	sodium channel, type IV, beta [Source:MGI Symbol;Acc:MGI:2687406]	protein_coding	0.084343	0.133618	0.065592	0.112303	0.058418	1.68949	0.152431	-2.71377	0.00947599	0.994417	down	no
ENSMUSG00000017740	Slc12a5	ENSMUST00000099092;ENSMUST00000125867	GO:0005886(plasma membrane);GO:0005887(integral component of plasma membrane);GO:0006811(ion transport);GO:0006813(potassium ion transport);GO:0006821(chloride transport);GO:0006873(cellular ion homeostasis);GO:0006884(cell volume homeostasis);GO:0006971(hypotonic response);GO:0007268(chemical synaptic transmission);GO:0007612(learning);GO:0008519(ammonium transmembrane transporter activity);GO:0…	04727(GABAergic synapse);04727(GABAergic synapse)	K14427	NA	solute carrier family 12, member 5 [Source:MGI Symbol;Acc:MGI:1862037]	protein_coding;nonsense_mediated_decay	0.033424	0.0227869	0.0659324	0.132735	0.159258	0.155092	0.273199	-1.87198	0.00957845	0.994417	down	no
ENSMUSG00000078853	Igtp	ENSMUST00000168280;ENSMUST00000035266;ENSMUST00000094169	GO:0003924(GTPase activity);GO:0005525(GTP binding);GO:0005789(endoplasmic reticulum membrane);GO:0005829(cytosol);GO:0006952(defense response);GO:0016020(membrane);GO:0035458(cellular response to interferon-beta);GO:0035458(cellular response to interferon-beta)	05145(Toxoplasmosis);05145(Toxoplasmosis)	K14140	NA	interferon gamma induced GTPase [Source:MGI Symbol;Acc:MGI:107729]	protein_coding	12.9476	43.793	29.7093	17.8411	14.9381	9.6348	2.03824	1.02732	0.00958276	0.994417	up	no
ENSMUSG00000025429	Pstpip2	ENSMUST00000114741;ENSMUST00000238172	GO:0003779(actin binding);GO:0005515(protein binding);GO:0005737(cytoplasm);GO:0005829(cytosol);GO:0005856(cytoskeleton);GO:0005884(actin filament);GO:0005886(plasma membrane);GO:0007010(cytoskeleton organization);GO:0008092(cytoskeletal protein binding);GO:0016020(membrane);GO:0016477(cell migration);GO:0030041(actin filament polymerization);GO:0051015(actin filament binding);GO:0051015(actin fi…	NA	K20124	NA	proline-serine-threonine phosphatase-interacting protein 2 [Source:MGI Symbol;Acc:MGI:1335088]	protein_coding	0.783278	0.468018	1.20616	1.28042	1.62225	4.20103	0.34594	-1.53141	0.00960785	0.994417	down	no
ENSMUSG00000026610	Esrrg	ENSMUST00000027906;ENSMUST00000110938;ENSMUST00000110939;ENSMUST00000127489;ENSMUST00000152927	GO:0000977(RNA polymerase II regulatory region sequence-specific DNA binding);GO:0001228(DNA-binding transcription activator activity, RNA polymerase II-specific);GO:0003677(DNA binding);GO:0003700(DNA-binding transcription factor activity);GO:0003707(steroid hormone receptor activity);GO:0004879(nuclear receptor activity);GO:0005496(steroid binding);GO:0005515(protein binding);GO:0005516(calmodu…	NA	K08554	NA	estrogen-related receptor gamma [Source:MGI Symbol;Acc:MGI:1347056]	protein_coding;processed_transcript	0.556869	0.413031	0.499163	0.500085	0.756193	3.9331	0.28309	-1.82067	0.00982951	0.994417	down	no
ENSMUSG00000071076	Jund	ENSMUST00000095267	GO:0000122(negative regulation of transcription by RNA polymerase II);GO:0000790(nuclear chromatin);GO:0000976(transcription regulatory region sequence-specific DNA binding);GO:0000978(RNA polymerase II cis-regulatory region sequence-specific DNA binding);GO:0000981(DNA-binding transcription factor activity, RNA polymerase II-specific);GO:0001228(DNA-binding transcription activator activity, RNA …	04010(MAPK signaling pathway);04380(Osteoclast differentiation);04657(IL-17 signaling pathway);04928(Parathyroid hormone synthesis, secretion and action)	K04449	NA	jun D proto-oncogene [Source:MGI Symbol;Acc:MGI:96648]	protein_coding	15.6174	16.7313	15.1552	7.72074	11.5875	10.9804	1.56838	0.649271	0.00990705	0.994417	up	no
ENSMUSG00000085658	Gm15704	ENSMUST00000144757	NA	NA	NA	NA	predicted gene 15704 [Source:MGI Symbol;Acc:MGI:3783144]	lincRNA	0.017137	0	0	0.090679	0.085468	0.16079	0.0508611	-4.29729	0.00991652	0.994417	down	no
ENSMUSG00000041180	Hectd2	ENSMUST00000047247;ENSMUST00000149629;ENSMUST00000155447;ENSMUST00000141503;ENSMUST00000139215;ENSMUST00000142404	GO:0004842(ubiquitin-protein transferase activity);GO:0016567(protein ubiquitination);GO:0016740(transferase activity);GO:0016740(transferase activity)	NA	K12232	EC:2.3.2.26	HECT domain E3 ubiquitin protein ligase 2 [Source:MGI Symbol;Acc:MGI:2442663]	protein_coding;retained_intron;nonsense_mediated_decay	0.734991	0.580125	0.0862083	0.0662079	0.0753603	0.283679	3.29532	1.72042	0.00997307	0.994417	up	no
ENSMUSG00000026880	Stom	ENSMUST00000028241;ENSMUST00000202568	GO:0005515(protein binding);GO:0005737(cytoplasm);GO:0005739(mitochondrion);GO:0005783(endoplasmic reticulum);GO:0005856(cytoskeleton);GO:0005886(plasma membrane);GO:0005887(integral component of plasma membrane);GO:0016020(membrane);GO:0031410(cytoplasmic vesicle);GO:0034765(regulation of ion transmembrane transport);GO:0042470(melanosome);GO:0042802(identical protein binding);GO:0042803(protein…	NA	K17286	NA	stomatin [Source:MGI Symbol;Acc:MGI:95403]	protein_coding;retained_intron	8.65114	7.93949	11.2756	14.036	17.5771	23.9186	0.501808	-0.994793	0.0102063	0.994417	down	no
ENSMUSG00000083757	Rps15a-ps4	ENSMUST00000119415;ENSMUST00000229086	NA	NA	NA	NA	ribosomal protein S15A, pseudogene 4 [Source:MGI Symbol;Acc:MGI:3652187]	transcribed_processed_pseudogene;processed_transcript	0.451936	0.533258	0.699312	0	0.0951123	0.0515519	11.4855	3.52174	0.0102806	0.994417	up	no
ENSMUSG00000033220	Rac2	ENSMUST00000043214;ENSMUST00000230952	GO:0000166(nucleotide binding);GO:0003924(GTPase activity);GO:0005525(GTP binding);GO:0005635(nuclear envelope);GO:0005737(cytoplasm);GO:0005829(cytosol);GO:0005856(cytoskeleton);GO:0005884(actin filament);GO:0005886(plasma membrane);GO:0005938(cell cortex);GO:0006935(chemotaxis);GO:0007015(actin filament organization);GO:0007186(G protein-coupled receptor signaling pathway);GO:0007264(small GTPa…	04010(MAPK signaling pathway);04014(Ras signaling pathway);04015(Rap1 signaling pathway);04024(cAMP signaling pathway);04062(Chemokine signaling pathway);04071(Sphingolipid signaling pathway);04310(Wnt signaling pathway);04360(Axon guidance);04370(VEGF signaling pathway);04510(Focal adhesion);04520(Adherens junction);04650(Natural killer cell mediated cytotoxicity);04662(B cell receptor signaling…	K07860	NA	Rac family small GTPase 2 [Source:MGI Symbol;Acc:MGI:97846]	protein_coding	2.37332	6.61994	2.79931	2.26658	2.16974	1.13932	2.11502	1.08067	0.0102996	0.994417	up	no
ENSMUSG00000023992	Trem2	ENSMUST00000024791;ENSMUST00000132340;ENSMUST00000113237	GO:0001530(lipopolysaccharide binding);GO:0001540(amyloid-beta binding);GO:0001774(microglial cell activation);GO:0001934(positive regulation of protein phosphorylation);GO:0002282(microglial cell activation involved in immune response);GO:0002588(positive regulation of antigen processing and presentation of peptide antigen via MHC class II);GO:0002931(response to ischemia);GO:0004888(transmembra…	04380(Osteoclast differentiation);04380(Osteoclast differentiation)	K14378	NA	triggering receptor expressed on myeloid cells 2 [Source:MGI Symbol;Acc:MGI:1913150]	protein_coding;retained_intron	1.27482	2.4482	1.12445	0.934028	0.94166	0.321288	2.20642	1.14171	0.0104416	0.994417	up	no
ENSMUSG00000097239	Gm27029	ENSMUST00000107257;ENSMUST00000107259	GO:0000166(nucleotide binding);GO:0002196(Ser-tRNA(Ala) hydrolase activity);GO:0003676(nucleic acid binding);GO:0004812(aminoacyl-tRNA ligase activity);GO:0004813(alanine-tRNA ligase activity);GO:0005524(ATP binding);GO:0006419(alanyl-tRNA aminoacylation);GO:0006450(regulation of translational fidelity);GO:0043039(tRNA aminoacylation);GO:0106074(aminoacyl-tRNA metabolism involved in translational…	NA	NA	NA	predicted gene, 27029 [Source:MGI Symbol;Acc:MGI:5504144]	protein_coding	2.78015	0.903787	1.90427	1.11413	0.558296	0.79335	2.26631	1.18035	0.0104496	0.994417	up	no
ENSMUSG00000079507	H2-Q1	ENSMUST00000172994	GO:0002476(antigen processing and presentation of endogenous peptide antigen via MHC class Ib);GO:0005102(signaling receptor binding);GO:0005615(extracellular space);GO:0005783(endoplasmic reticulum);GO:0005794(Golgi apparatus);GO:0005797(Golgi medial cisterna);GO:0005886(plasma membrane);GO:0006955(immune response);GO:0009897(external side of plasma membrane);GO:0009986(cell surface);GO:0016020(…	04144(Endocytosis);04145(Phagosome);04218(Cellular senescence);04514(Cell adhesion molecules (CAMs));04612(Antigen processing and presentation);04650(Natural killer cell mediated cytotoxicity);04940(Type I diabetes mellitus);05163(Human cytomegalovirus infection);05165(Human papillomavirus infection);05166(Human T-cell leukemia virus 1 infection);05167(Kaposi sarcoma-associated herpesvirus infect…	K06751	NA	histocompatibility 2, Q region locus 1 [Source:MGI Symbol;Acc:MGI:95928]	retained_intron	0	1.17118	1.01952	0	0	0	7302.35	12.8341	0.0104875	0.994417	up	no
ENSMUSG00000045392	Olfr1033	ENSMUST00000218397;ENSMUST00000213774	GO:0004930(G protein-coupled receptor activity);GO:0004984(olfactory receptor activity);GO:0005886(plasma membrane);GO:0007165(signal transduction);GO:0007186(G protein-coupled receptor signaling pathway);GO:0007608(sensory perception of smell);GO:0016020(membrane);GO:0016021(integral component of membrane);GO:0050896(response to stimulus);GO:0050911(detection of chemical stimulus involved in sen…	04740(Olfactory transduction);04740(Olfactory transduction)	K04257	NA	olfactory receptor 1033 [Source:MGI Symbol;Acc:MGI:3030867]	protein_coding	0.854335	0.234474	0.0927456	1.60872	1.41303	1.22091	0.278494	-1.84428	0.0106008	0.994417	down	no
ENSMUSG00000056888	Glipr1	ENSMUST00000074805;ENSMUST00000161870	GO:0005576(extracellular region);GO:0005615(extracellular space);GO:0016020(membrane);GO:0016021(integral component of membrane);GO:0016021(integral component of membrane)	NA	NA	NA	GLI pathogenesis-related 1 (glioma) [Source:MGI Symbol;Acc:MGI:1920940]	protein_coding	0.904207	3.29568	1.10967	0.820166	0.694277	0.553243	2.56788	1.36058	0.0106142	0.994417	up	no
ENSMUSG00000111167	Gm39321	ENSMUST00000216597	NA	NA	NA	NA	predicted gene, 39321 [Source:MGI Symbol;Acc:MGI:5622206]	lincRNA	0.124786	0.0263349	0	0	0	0	503.737	8.97653	0.0106363	0.994417	up	no
ENSMUSG00000089942	Pira2	ENSMUST00000108615	GO:0003674(molecular_function);GO:0005575(cellular_component);GO:0008150(biological_process)	04380(Osteoclast differentiation)	K06512	NA	paired-Ig-like receptor A2 [Source:MGI Symbol;Acc:MGI:1195970]	protein_coding	0.369792	0.421369	0.428807	0.222215	0.160972	0.129053	2.38163	1.25195	0.0106376	0.994417	up	no
ENSMUSG00000099696	2900052N01Rik	ENSMUST00000191603;ENSMUST00000189828	NA	NA	NA	NA	RIKEN cDNA 2900052N01 gene [Source:MGI Symbol;Acc:MGI:1920290]	lincRNA	0	0	0.0339366	0.0988444	0.142606	0.195535	0.0776607	-3.68667	0.0107641	0.994417	down	no
ENSMUSG00000038793	Lefty1	ENSMUST00000132087;ENSMUST00000037361	GO:0000122(negative regulation of transcription by RNA polymerase II);GO:0003007(heart morphogenesis);GO:0005125(cytokine activity);GO:0005160(transforming growth factor beta receptor binding);GO:0005576(extracellular region);GO:0005615(extracellular space);GO:0007275(multicellular organism development);GO:0007368(determination of left/right symmetry);GO:0008083(growth factor activity);GO:0008285…	04350(TGF-beta signaling pathway);04350(TGF-beta signaling pathway)	K04668	NA	left right determination factor 1 [Source:MGI Symbol;Acc:MGI:107405]	retained_intron;protein_coding	0.789424	2.85934	1.00159	0.594705	0.804956	0.39751	2.5876	1.37161	0.0108669	0.994417	up	no
ENSMUSG00000030474	Siglece	ENSMUST00000032667;ENSMUST00000206421	GO:0005515(protein binding);GO:0005886(plasma membrane);GO:0007155(cell adhesion);GO:0009897(external side of plasma membrane);GO:0016020(membrane);GO:0016021(integral component of membrane);GO:0030246(carbohydrate binding);GO:0033691(sialic acid binding);GO:0048029(monosaccharide binding);GO:0050728(negative regulation of inflammatory response);GO:0060101(negative regulation of phagocytosis, eng…	NA	NA	NA	sialic acid binding Ig-like lectin E [Source:MGI Symbol;Acc:MGI:1932475]	protein_coding	1.94453	5.06428	1.15797	1.52848	1.09795	0.661453	2.4839	1.31261	0.0110533	0.994417	up	no
ENSMUSG00000085001	Rapgef4os2	ENSMUST00000128165	NA	NA	NA	NA	Rap guanine nucleotide exchange factor (GEF) 4, opposite strand 2 [Source:MGI Symbol;Acc:MGI:2139429]	antisense	0	0	0	0.120101	0.046637	0.04019	0.00144978	-9.42995	0.0110761	0.994417	down	no
ENSMUSG00000056153	Socs6	ENSMUST00000125362;ENSMUST00000123826;ENSMUST00000070116;ENSMUST00000236108;ENSMUST00000237549;ENSMUST00000136173	GO:0001772(immunological synapse);GO:0005515(protein binding);GO:0005829(cytosol);GO:0005942(phosphatidylinositol 3-kinase complex);GO:0009968(negative regulation of signal transduction);GO:0010498(proteasomal protein catabolic process);GO:0016567(protein ubiquitination);GO:0035556(intracellular signal transduction);GO:0040008(regulation of growth);GO:0043551(regulation of phosphatidylinositol 3-…	04630(Jak-STAT signaling pathway);04917(Prolactin signaling pathway);04917(Prolactin signaling pathway)	NA	NA	suppressor of cytokine signaling 6 [Source:MGI Symbol;Acc:MGI:1924885]	protein_coding;processed_transcript	0.672836	0.274202	0.401816	1.07527	0.978197	0.940251	0.450561	-1.15021	0.0114305	0.994417	down	no
ENSMUSG00000053219	Raet1e	ENSMUST00000181645	GO:0001913(T cell mediated cytotoxicity);GO:0005615(extracellular space);GO:0005886(plasma membrane);GO:0009897(external side of plasma membrane);GO:0016020(membrane);GO:0016021(integral component of membrane);GO:0031225(anchored component of membrane);GO:0044214(spanning component of plasma membrane);GO:0045954(positive regulation of natural killer cell mediated cytotoxicity);GO:0046658(anchored…	04650(Natural killer cell mediated cytotoxicity)	K07987	NA	retinoic acid early transcript 1E [Source:MGI Symbol;Acc:MGI:2675273]	protein_coding	0	0	0	0	0.241	0.0588128	0.00100062	-9.96489	0.0114791	0.994417	down	no
ENSMUSG00000085271	E130006D01Rik	ENSMUST00000129065;ENSMUST00000137398	NA	NA	NA	NA	RIKEN cDNA E130006D01 gene [Source:MGI Symbol;Acc:MGI:2685527]	lincRNA	0	0	0	0.246122	0.430394	0	0.000443449	-11.1389	0.0115313	0.994417	down	no
ENSMUSG00000078880	Gm14308	ENSMUST00000119149;ENSMUST00000126807;ENSMUST00000117267;ENSMUST00000108990	GO:0003674(molecular_function);GO:0003676(nucleic acid binding);GO:0005575(cellular_component);GO:0005634(nucleus);GO:0006355(regulation of transcription, DNA-templated);GO:0008150(biological_process);GO:0010468(regulation of gene expression);GO:0046872(metal ion binding);GO:0046872(metal ion binding)	05168(Herpes simplex virus 1 infection);05168(Herpes simplex virus 1 infection)	K09228	NA	predicted gene 14308 [Source:MGI Symbol;Acc:MGI:3782921]	protein_coding;processed_transcript	0.442256	0.0263891	0.761707	0.126583	0.068844	0.0593876	4.82842	2.27155	0.0115976	0.994417	up	no
ENSMUSG00000026630	Batf3	ENSMUST00000027943;ENSMUST00000193771;ENSMUST00000191621;ENSMUST00000194833	GO:0000122(negative regulation of transcription by RNA polymerase II);GO:0000978(RNA polymerase II cis-regulatory region sequence-specific DNA binding);GO:0000981(DNA-binding transcription factor activity, RNA polymerase II-specific);GO:0001227(DNA-binding transcription repressor activity, RNA polymerase II-specific);GO:0003677(DNA binding);GO:0003700(DNA-binding transcription factor activity);GO…	NA	K09034	NA	basic leucine zipper transcription factor, ATF-like 3 [Source:MGI Symbol;Acc:MGI:1925491]	protein_coding;processed_transcript;retained_intron	0.47621	0.910204	0.648409	0.383247	0.106324	0.12661	3.30231	1.72348	0.0116096	0.994417	up	no
ENSMUSG00000002944	Cd36	ENSMUST00000197574;ENSMUST00000170051;ENSMUST00000165232;ENSMUST00000082367;ENSMUST00000197890;ENSMUST00000169095	GO:0000122(negative regulation of transcription by RNA polymerase II);GO:0001540(amyloid-beta binding);GO:0001676(long-chain fatty acid metabolic process);GO:0001954(positive regulation of cell-matrix adhesion);GO:0003085(negative regulation of systemic arterial blood pressure);GO:0005041(low-density lipoprotein particle receptor activity);GO:0005044(scavenger receptor activity);GO:0005324(long-c…	03320(PPAR signaling pathway);04145(Phagosome);04152(AMPK signaling pathway);04512(ECM-receptor interaction);04640(Hematopoietic cell lineage);04920(Adipocytokine signaling pathway);04931(Insulin resistance);04975(Fat digestion and absorption);04979(Cholesterol metabolism);05144(Malaria);05144(Malaria)	K06259	NA	CD36 molecule [Source:MGI Symbol;Acc:MGI:107899]	protein_coding	118.774	75.1095	121.275	145.601	226.481	248.128	0.508149	-0.976678	0.0116595	0.994417	down	no
ENSMUSG00000078903	Gm14391	ENSMUST00000109056;ENSMUST00000109055;ENSMUST00000099028;ENSMUST00000151240	GO:0003676(nucleic acid binding);GO:0003700(DNA-binding transcription factor activity);GO:0005575(cellular_component);GO:0005634(nucleus);GO:0006355(regulation of transcription, DNA-templated);GO:0043565(sequence-specific DNA binding);GO:0046872(metal ion binding);GO:0046872(metal ion binding)	05168(Herpes simplex virus 1 infection);05168(Herpes simplex virus 1 infection)	K09228	NA	predicted gene 14391 [Source:MGI Symbol;Acc:MGI:3709324]	protein_coding;retained_intron	0.14547	0.0566542	0.126078	0.486719	0.215299	0.270071	0.337626	-1.5665	0.0117295	0.994417	down	no
ENSMUSG00000017400	Stac2	ENSMUST00000017544	GO:0003009(skeletal muscle contraction);GO:0003674(molecular_function);GO:0005515(protein binding);GO:0005737(cytoplasm);GO:0005829(cytosol);GO:0005886(plasma membrane);GO:0016020(membrane);GO:0031234(extrinsic component of cytoplasmic side of plasma membrane);GO:0035556(intracellular signal transduction);GO:0042383(sarcolemma);GO:0046872(metal ion binding);GO:1901387(positive regulation of volta…	NA	NA	NA	SH3 and cysteine rich domain 2 [Source:MGI Symbol;Acc:MGI:2144518]	protein_coding	0.27191	0.0613119	0.235155	0.0652121	0.0285528	0.0170019	5.13129	2.35932	0.0118146	0.994417	up	no
ENSMUSG00000084998	Gm16279	ENSMUST00000149452	NA	NA	NA	NA	predicted gene 16279 [Source:MGI Symbol;Acc:MGI:3826576]	antisense	1.49025	1.34704	1.43829	0.710759	1.06087	0.633758	1.7775	0.829851	0.011825	0.994417	up	no
ENSMUSG00000039670	Oxld1	ENSMUST00000044007;ENSMUST00000137632	GO:0003674(molecular_function);GO:0005739(mitochondrion);GO:0008150(biological_process);GO:0008150(biological_process)	NA	NA	NA	oxidoreductase like domain containing 1 [Source:MGI Symbol;Acc:MGI:1913681]	protein_coding	49.3832	39.9635	24.6477	26.065	23.6463	12.5912	1.82969	0.871602	0.0118452	0.994417	up	no
ENSMUSG00000049396	Gemin4	ENSMUST00000102500;ENSMUST00000143822	GO:0000387(spliceosomal snRNP assembly);GO:0005730(nucleolus);GO:0005829(cytosol);GO:0006364(rRNA processing);GO:0015030(Cajal body);GO:0016604(nuclear body);GO:0032797(SMN complex);GO:0034719(SMN-Sm protein complex);GO:0043021(ribonucleoprotein complex binding);GO:0043021(ribonucleoprotein complex binding)	03013(RNA transport);03013(RNA transport)	K13132	NA	gem nuclear organelle associated protein 4 [Source:MGI Symbol;Acc:MGI:2449313]	protein_coding;processed_transcript	0	0	0	0.881197	0	1.01139	0.000158513	-12.6231	0.0118735	0.994417	down	no
ENSMUSG00000033124	Atg9a	ENSMUST00000040689;ENSMUST00000188347;ENSMUST00000239085;ENSMUST00000189820;ENSMUST00000189702;ENSMUST00000189665;ENSMUST00000187601;ENSMUST00000187785;ENSMUST00000188430	GO:0000045(autophagosome assembly);GO:0000407(phagophore assembly site);GO:0000421(autophagosome membrane);GO:0000422(autophagy of mitochondrion);GO:0003674(molecular_function);GO:0005737(cytoplasm);GO:0005768(endosome);GO:0005770(late endosome);GO:0005776(autophagosome);GO:0005794(Golgi apparatus);GO:0005802(trans-Golgi network);GO:0006914(autophagy);GO:0008021(synaptic vesicle);GO:0015031(prote…	04136(Autophagy - other);04137(Mitophagy - animal);04140(Autophagy - animal);04140(Autophagy - animal)	K17907	NA	autophagy related 9A [Source:MGI Symbol;Acc:MGI:2138446]	protein_coding;nonsense_mediated_decay;retained_intron	1.13133	0.784319	1.99847	1.5379	1.59816	9.67828	0.305448	-1.711	0.0118776	0.994417	down	no
ENSMUSG00000003484	Cyp4f18	ENSMUST00000003574;ENSMUST00000125448	GO:0000038(very long-chain fatty acid metabolic process);GO:0001676(long-chain fatty acid metabolic process);GO:0004497(monooxygenase activity);GO:0005506(iron ion binding);GO:0005737(cytoplasm);GO:0005783(endoplasmic reticulum);GO:0005789(endoplasmic reticulum membrane);GO:0006629(lipid metabolic process);GO:0008217(regulation of blood pressure);GO:0008391(arachidonic acid monooxygenase activity…	00590(Arachidonic acid metabolism);00590(Arachidonic acid metabolism)	K17726	1.14.14.79;1.14.14.94;EC:1.14.14.78	cytochrome P450, family 4, subfamily f, polypeptide 18 [Source:MGI Symbol;Acc:MGI:1919304]	protein_coding;processed_transcript	1.49681	2.47991	1.41961	0.844022	1.17399	0.589661	2.0694	1.04922	0.0119461	0.994417	up	no
ENSMUSG00000066553	Gm6969	ENSMUST00000140065	NA	NA	NA	NA	predicted pseudogene 6969 [Source:MGI Symbol;Acc:MGI:3645320]	processed_pseudogene	25.4648	0.392548	1.14477	1.34748	0.825264	2.6843	5.55937	2.47492	0.0121665	0.994417	up	no
ENSMUSG00000001988	Npas1	ENSMUST00000211103;ENSMUST00000002053	GO:0000122(negative regulation of transcription by RNA polymerase II);GO:0000981(DNA-binding transcription factor activity, RNA polymerase II-specific);GO:0001964(startle response);GO:0003677(DNA binding);GO:0005515(protein binding);GO:0005634(nucleus);GO:0006355(regulation of transcription, DNA-templated);GO:0006357(regulation of transcription by RNA polymerase II);GO:0042711(maternal behavior);…	NA	K09098	NA	neuronal PAS domain protein 1 [Source:MGI Symbol;Acc:MGI:109205]	retained_intron;protein_coding	0	0	0	0	0.16691	0.0413655	0.0014404	-9.43931	0.0122168	0.994417	down	no
ENSMUSG00000111868	Gm47398	ENSMUST00000214570	NA	NA	NA	NA	predicted gene, 47398 [Source:MGI Symbol;Acc:MGI:6096325]	lincRNA	0.0412436	0	0.144307	0	0	0	618.501	9.27263	0.012256	0.994417	up	no
ENSMUSG00000026368	F13b	ENSMUST00000027615	GO:0005575(cellular_component);GO:0005576(extracellular region);GO:0007596(blood coagulation);GO:0007599(hemostasis)	04610(Complement and coagulation cascades)	K03906	NA	coagulation factor XIII, beta subunit [Source:MGI Symbol;Acc:MGI:88379]	protein_coding	0.122563	0	0.0888968	0	0	0	704.865	9.4612	0.0123359	0.994417	up	no
ENSMUSG00000025473	Adam8	ENSMUST00000132903;ENSMUST00000128332;ENSMUST00000156647;ENSMUST00000026546;ENSMUST00000106069	GO:0000902(cell morphogenesis);GO:0001525(angiogenesis);GO:0002102(podosome);GO:0002523(leukocyte migration involved in inflammatory response);GO:0002675(positive regulation of acute inflammatory response);GO:0002693(positive regulation of cellular extravasation);GO:0004222(metalloendopeptidase activity);GO:0005178(integrin binding);GO:0005509(calcium ion binding);GO:0005515(protein binding);GO:0…	NA	K06540	EC:3.4.24.-	a disintegrin and metallopeptidase domain 8 [Source:MGI Symbol;Acc:MGI:107825]	retained_intron;protein_coding	0.359357	0.390449	0.48083	0.14333	0.261123	0.170019	2.1422	1.09909	0.012338	0.994417	up	no
ENSMUSG00000061833	Gm6311	ENSMUST00000073790	NA	NA	NA	NA	predicted gene 6311 [Source:MGI Symbol;Acc:MGI:3644735]	processed_pseudogene	16.0261	20.8231	10.1561	9.71363	10.1515	5.91644	1.82321	0.86648	0.0123824	0.994417	up	no
ENSMUSG00000097921	Gm26576	ENSMUST00000181018	NA	NA	NA	NA	predicted gene, 26576 [Source:MGI Symbol;Acc:MGI:5477070]	lincRNA	0	0.191756	0.055438	0	0	0	823.98	9.68647	0.012486	0.994417	up	no
ENSMUSG00000018387	Shroom1	ENSMUST00000146001;ENSMUST00000109013;ENSMUST00000018531;ENSMUST00000093114	GO:0000902(cell morphogenesis);GO:0003779(actin binding);GO:0005737(cytoplasm);GO:0005856(cytoskeleton);GO:0005874(microtubule);GO:0005912(adherens junction);GO:0007015(actin filament organization);GO:0016324(apical plasma membrane);GO:0030036(actin cytoskeleton organization);GO:0030864(cortical actin cytoskeleton);GO:0043296(apical junction complex);GO:0045159(myosin II binding);GO:0051015(actin…	NA	K18625	NA	shroom family member 1 [Source:MGI Symbol;Acc:MGI:1919024]	retained_intron;protein_coding	0.392657	0.164545	0.465612	0.0304261	0.164231	0.130505	3.14555	1.65331	0.0125851	0.994417	up	no
ENSMUSG00000003316	Glg1	ENSMUST00000169020	GO:0000139(Golgi membrane);GO:0005737(cytoplasm);GO:0005794(Golgi apparatus);GO:0005797(Golgi medial cisterna);GO:0005856(cytoskeleton);GO:0005886(plasma membrane);GO:0010955(negative regulation of protein processing);GO:0016020(membrane);GO:0016021(integral component of membrane);GO:0017134(fibroblast growth factor binding);GO:0030054(cell junction);GO:0030246(carbohydrate binding);GO:0030512(ne…	04514(Cell adhesion molecules (CAMs))	K06816	NA	golgi apparatus protein 1 [Source:MGI Symbol;Acc:MGI:104967]	protein_coding	1.37837	1.10032	1.51322	1.8558	1.74115	7.5864	0.356952	-1.4862	0.0125879	0.994417	down	no
ENSMUSG00000001020	S100a4	ENSMUST00000001046;ENSMUST00000142476	GO:0003779(actin binding);GO:0005509(calcium ion binding);GO:0005515(protein binding);GO:0005634(nucleus);GO:0042802(identical protein binding);GO:0043005(neuron projection);GO:0043123(positive regulation of I-kappaB kinase/NF-kappaB signaling);GO:0046872(metal ion binding);GO:0046914(transition metal ion binding);GO:0048306(calcium-dependent protein binding);GO:0048471(perinuclear region of cyto…	NA	NA	NA	S100 calcium binding protein A4 [Source:MGI Symbol;Acc:MGI:1330282]	protein_coding	6.78895	8.93598	8.12064	3.75247	5.24892	4.81313	1.72612	0.787535	0.0128426	0.994417	up	no
ENSMUSG00000100775	Gm29107	ENSMUST00000190910	NA	NA	NA	NA	predicted gene 29107 [Source:MGI Symbol;Acc:MGI:5579813]	lincRNA	0	0	0	0.510735	0.497792	0.209028	0.000246395	-11.9867	0.0128694	0.994417	down	no
ENSMUSG00000086404	Gm6787	ENSMUST00000123120	NA	NA	NA	NA	predicted gene 6787 [Source:MGI Symbol;Acc:MGI:3646481]	processed_transcript	0.114137	0.198545	0.220865	0.027699	0	0	19.2623	4.26771	0.0128941	0.994417	up	no
ENSMUSG00000032033	Barx2	ENSMUST00000116615	GO:0000122(negative regulation of transcription by RNA polymerase II);GO:0000977(RNA polymerase II regulatory region sequence-specific DNA binding);GO:0000981(DNA-binding transcription factor activity, RNA polymerase II-specific);GO:0001228(DNA-binding transcription activator activity, RNA polymerase II-specific);GO:0001502(cartilage condensation);GO:0003677(DNA binding);GO:0003682(chromatin bind…	NA	K09361	NA	BarH-like homeobox 2 [Source:MGI Symbol;Acc:MGI:109617]	protein_coding	0.115033	0.140619	0.135211	0	0	0.026482	14.7596	3.88358	0.0129055	0.994417	up	no
ENSMUSG00000020990	Cdkl1	ENSMUST00000021377	GO:0000166(nucleotide binding);GO:0004672(protein kinase activity);GO:0004674(protein serine/threonine kinase activity);GO:0004693(cyclin-dependent protein serine/threonine kinase activity);GO:0005524(ATP binding);GO:0005634(nucleus);GO:0005654(nucleoplasm);GO:0005737(cytoplasm);GO:0006468(protein phosphorylation);GO:0007507(heart development);GO:0016301(kinase activity);GO:0016310(phosphorylatio…	NA	K08824	EC:2.7.11.22	cyclin-dependent kinase-like 1 (CDC2-related kinase) [Source:MGI Symbol;Acc:MGI:1918341]	protein_coding	0.573968	0.288661	0.313368	0.647457	0.687594	2.88664	0.278561	-1.84394	0.0130056	0.994417	down	no
ENSMUSG00000034898	Filip1	ENSMUST00000093811;ENSMUST00000239133;ENSMUST00000172973;ENSMUST00000172740	GO:0005730(nucleolus);GO:0005886(plasma membrane);GO:0015629(actin cytoskeleton);GO:0015629(actin cytoskeleton)	NA	NA	NA	filamin A interacting protein 1 [Source:MGI Symbol;Acc:MGI:1917848]	protein_coding;processed_transcript	0.949432	1.67793	3.25871	3.95788	4.56515	5.1814	0.429502	-1.21926	0.0130114	0.994417	down	no
ENSMUSG00000042293	Gm5617	ENSMUST00000048824	GO:0003674(molecular_function);GO:0005575(cellular_component);GO:0008150(biological_process)	NA	NA	NA	predicted gene 5617 [Source:MGI Symbol;Acc:MGI:3643566]	protein_coding	31.6049	64.8625	16.2776	18.5801	22.8719	13.1257	2.06577	1.04668	0.0131059	0.994417	up	no
ENSMUSG00000052160	Pld4	ENSMUST00000220826;ENSMUST00000063888;ENSMUST00000221811;ENSMUST00000222886	GO:0002244(hematopoietic progenitor cell differentiation);GO:0002376(immune system process);GO:0003824(catalytic activity);GO:0004518(nuclease activity);GO:0004527(exonuclease activity);GO:0005515(protein binding);GO:0005634(nucleus);GO:0005768(endosome);GO:0005769(early endosome);GO:0005783(endoplasmic reticulum);GO:0005789(endoplasmic reticulum membrane);GO:0005794(Golgi apparatus);GO:0006259(D…	00564(Glycerophospholipid metabolism);00565(Ether lipid metabolism);00565(Ether lipid metabolism)	K16860	EC:3.1.4.4	phospholipase D family, member 4 [Source:MGI Symbol;Acc:MGI:2144765]	retained_intron;protein_coding	4.73558	10.1328	6.60543	4.56079	4.59664	2.97684	1.76968	0.823487	0.0131319	0.994417	up	no
ENSMUSG00000061286	Exosc5	ENSMUST00000205966;ENSMUST00000205275;ENSMUST00000079634;ENSMUST00000205614	GO:0000176(nuclear exosome (RNase complex));GO:0000177(cytoplasmic exosome (RNase complex));GO:0000178(exosome (RNase complex));GO:0003674(molecular_function);GO:0003723(RNA binding);GO:0005634(nucleus);GO:0005654(nucleoplasm);GO:0005730(nucleolus);GO:0005737(cytoplasm);GO:0006364(rRNA processing);GO:0006401(RNA catabolic process);GO:0016075(rRNA catabolic process);GO:0034427(nuclear-transcribed …	03018(RNA degradation);03018(RNA degradation)	K12590	NA	exosome component 5 [Source:MGI Symbol;Acc:MGI:107889]	nonsense_mediated_decay;retained_intron;protein_coding	2.67276	3.55504	1.61321	1.72741	1.52891	1.09613	1.80152	0.849213	0.0133477	0.994417	up	no
ENSMUSG00000027524	Edn3	ENSMUST00000029030;ENSMUST00000137369	GO:0001755(neural crest cell migration);GO:0002690(positive regulation of leukocyte chemotaxis);GO:0003100(regulation of systemic arterial blood pressure by endothelin);GO:0005179(hormone activity);GO:0005576(extracellular region);GO:0005615(extracellular space);GO:0006874(cellular calcium ion homeostasis);GO:0007166(cell surface receptor signaling pathway);GO:0008284(positive regulation of cell …	04024(cAMP signaling pathway);04080(Neuroactive ligand-receptor interaction);04270(Vascular smooth muscle contraction);04924(Renin secretion);04924(Renin secretion)	K05227	NA	endothelin 3 [Source:MGI Symbol;Acc:MGI:95285]	protein_coding;retained_intron	0.0289192	0.0345447	0.10659	0.148557	0.522942	0.129236	0.212372	-2.23534	0.0133512	0.994417	down	no
ENSMUSG00000027452	Acss1	ENSMUST00000028944;ENSMUST00000141500;ENSMUST00000154328;ENSMUST00000141785	GO:0000166(nucleotide binding);GO:0003824(catalytic activity);GO:0003987(acetate-CoA ligase activity);GO:0005524(ATP binding);GO:0005739(mitochondrion);GO:0005759(mitochondrial matrix);GO:0006085(acetyl-CoA biosynthetic process);GO:0016208(AMP binding);GO:0016874(ligase activity);GO:0019413(acetate biosynthetic process);GO:0019427(acetyl-CoA biosynthetic process from acetate);GO:0019542(propionat…	00010(Glycolysis / Gluconeogenesis);00620(Pyruvate metabolism);00630(Glyoxylate and dicarboxylate metabolism);00640(Propanoate metabolism);00640(Propanoate metabolism)	K01895	EC:6.2.1.1	acyl-CoA synthetase short-chain family member 1 [Source:MGI Symbol;Acc:MGI:1915988]	protein_coding;processed_transcript;retained_intron	11.0891	5.91317	15.1196	16.5857	16.3437	44.2189	0.416365	-1.26408	0.0133874	0.994417	down	no
ENSMUSG00000018919	Tm4sf5	ENSMUST00000019063;ENSMUST00000141924	GO:0005765(lysosomal membrane);GO:0005886(plasma membrane);GO:0016020(membrane);GO:0016021(integral component of membrane);GO:0034618(arginine binding);GO:2000045(regulation of G1/S transition of mitotic cell cycle);GO:2000045(regulation of G1/S transition of mitotic cell cycle)	NA	NA	NA	transmembrane 4 superfamily member 5 [Source:MGI Symbol;Acc:MGI:1922854]	protein_coding;retained_intron	0.097663	0	0.382337	0	0	0	1600	10.6439	0.0134077	0.994417	up	no
ENSMUSG00000073063	Hbq1b	ENSMUST00000151724;ENSMUST00000101387	GO:0004601(peroxidase activity);GO:0005344(oxygen carrier activity);GO:0005833(hemoglobin complex);GO:0015671(oxygen transport);GO:0019825(oxygen binding);GO:0020037(heme binding);GO:0031720(haptoglobin binding);GO:0031838(haptoglobin-hemoglobin complex);GO:0042744(hydrogen peroxide catabolic process);GO:0043177(organic acid binding);GO:0046872(metal ion binding);GO:0098869(cellular oxidant detox…	NA	K13827	NA	hemoglobin, theta 1B [Source:MGI Symbol;Acc:MGI:3613460]	retained_intron;protein_coding	0	0	0	0.260018	0.542588	0	0.000373782	-11.3855	0.0134977	0.994417	down	no
ENSMUSG00000115026	Gm49041	ENSMUST00000227758	NA	NA	NA	NA	predicted gene, 49041 [Source:MGI Symbol;Acc:MGI:6118414]	bidirectional_promoter_lncRNA	1.19692	0.663933	0.199444	0.047036	0.198303	0.049053	6.99847	2.80704	0.0136264	0.994417	up	no
ENSMUSG00000118249	Gm36608	ENSMUST00000236650	NA	NA	NA	NA	predicted gene, 36608 [Source:MGI Symbol;Acc:MGI:5595767]	lincRNA	0.082587	0.744512	0	0	0	0	2757	11.4289	0.0138244	0.994417	up	no
ENSMUSG00000069515	Lyz1	ENSMUST00000092162	GO:0000137(Golgi cis cisterna);GO:0003796(lysozyme activity);GO:0003824(catalytic activity);GO:0005576(extracellular region);GO:0005615(extracellular space);GO:0005737(cytoplasm);GO:0005788(endoplasmic reticulum lumen);GO:0005795(Golgi stack);GO:0005902(microvillus);GO:0008152(metabolic process);GO:0016787(hydrolase activity);GO:0016798(hydrolase activity, acting on glycosyl bonds);GO:0019835(cyt…	04970(Salivary secretion)	K13915	EC:3.2.1.17	lysozyme 1 [Source:MGI Symbol;Acc:MGI:96902]	protein_coding	0.892373	8.24376	1.11065	1.43543	0.929483	1.02663	3.02127	1.59516	0.0138867	0.994417	up	no
ENSMUSG00000006457	Actn3	ENSMUST00000006626	GO:0003779(actin binding);GO:0005509(calcium ion binding);GO:0005515(protein binding);GO:0005865(striated muscle thin filament);GO:0005903(brush border);GO:0006936(muscle contraction);GO:0014728(regulation of the force of skeletal muscle contraction);GO:0014732(skeletal muscle atrophy);GO:0014883(transition between fast and slow fiber);GO:0014894(response to denervation involved in regulation of …	05412(Arrhythmogenic right ventricular cardiomyopathy (ARVC))	K21073	NA	actinin alpha 3 [Source:MGI Symbol;Acc:MGI:99678]	protein_coding	0	0	0	0.0339792	0.083304	0.0303737	0.00203174	-8.94307	0.0139052	0.994417	down	no
ENSMUSG00000032883	Acsl3	ENSMUST00000035779;ENSMUST00000148608;ENSMUST00000132997;ENSMUST00000154777	GO:0000166(nucleotide binding);GO:0001676(long-chain fatty acid metabolic process);GO:0003824(catalytic activity);GO:0003996(acyl-CoA ligase activity);GO:0004467(long-chain fatty acid-CoA ligase activity);GO:0005524(ATP binding);GO:0005739(mitochondrion);GO:0005741(mitochondrial outer membrane);GO:0005777(peroxisome);GO:0005778(peroxisomal membrane);GO:0005783(endoplasmic reticulum);GO:0005789(en…	00061(Fatty acid biosynthesis);00071(Fatty acid degradation);03320(PPAR signaling pathway);04146(Peroxisome);04216(Ferroptosis);04714(Thermogenesis);04920(Adipocytokine signaling pathway);04920(Adipocytokine signaling pathway)	K01897	EC:6.2.1.3	acyl-CoA synthetase long-chain family member 3 [Source:MGI Symbol;Acc:MGI:1921455]	protein_coding;retained_intron	0.453492	0.231384	0.623856	0.798305	1.13351	1.14609	0.425202	-1.23378	0.0139174	0.994417	down	no
ENSMUSG00000032322	Pstpip1	ENSMUST00000059206;ENSMUST00000144638;ENSMUST00000142894;ENSMUST00000132800;ENSMUST00000135103;ENSMUST00000147360;ENSMUST00000138646	GO:0005515(protein binding);GO:0042802(identical protein binding);GO:0042802(identical protein binding)	04621(NOD-like receptor signaling pathway);04621(NOD-like receptor signaling pathway)	K12804	NA	proline-serine-threonine phosphatase-interacting protein 1 [Source:MGI Symbol;Acc:MGI:1321396]	protein_coding;processed_transcript;retained_intron	1.14316	1.86396	1.32711	0.788254	0.984077	0.290056	2.10156	1.07146	0.014011	0.994417	up	no
ENSMUSG00000074466	Gm15417	ENSMUST00000152143;ENSMUST00000145400;ENSMUST00000126926;ENSMUST00000153969	NA	NA	NA	NA	predicted gene 15417 [Source:MGI Symbol;Acc:MGI:3642531]	antisense	6.58963	7.45178	4.14462	3.57597	4.07567	2.96003	1.71378	0.77718	0.0140441	0.994417	up	no
ENSMUSG00000000126	Wnt9a	ENSMUST00000108783;ENSMUST00000000128	GO:0005102(signaling receptor binding);GO:0005109(frizzled binding);GO:0005125(cytokine activity);GO:0005515(protein binding);GO:0005576(extracellular region);GO:0005615(extracellular space);GO:0007093(mitotic cell cycle checkpoint);GO:0007275(multicellular organism development);GO:0008285(negative regulation of cell population proliferation);GO:0016055(Wnt signaling pathway);GO:0030182(neuron di…	04150(mTOR signaling pathway);04310(Wnt signaling pathway);04390(Hippo signaling pathway);04550(Signaling pathways regulating pluripotency of stem cells);04916(Melanogenesis);04934(Cushing syndrome);05165(Human papillomavirus infection);05200(Pathways in cancer);05205(Proteoglycans in cancer);05217(Basal cell carcinoma);05224(Breast cancer);05225(Hepatocellular carcinoma);05226(Gastric cancer);05…	K01064	NA	wingless-type MMTV integration site family, member 9A [Source:MGI Symbol;Acc:MGI:2446084]	protein_coding	0.207858	0.192982	0.343539	0.463449	0.679482	0.831338	0.37704	-1.40721	0.0140652	0.994417	down	no
ENSMUSG00000073421	H2-Ab1	ENSMUST00000236643;ENSMUST00000040828;ENSMUST00000237342;ENSMUST00000235980;ENSMUST00000173103;ENSMUST00000174875	GO:0002250(adaptive immune response);GO:0002344(B cell affinity maturation);GO:0002376(immune system process);GO:0002381(immunoglobulin production involved in immunoglobulin mediated immune response);GO:0002455(humoral immune response mediated by circulating immunoglobulin);GO:0002504(antigen processing and presentation of peptide or polysaccharide antigen via MHC class II);GO:0002579(positive re…	04145(Phagosome);04514(Cell adhesion molecules (CAMs));04612(Antigen processing and presentation);04640(Hematopoietic cell lineage);04658(Th1 and Th2 cell differentiation);04659(Th17 cell differentiation);04672(Intestinal immune network for IgA production);04940(Type I diabetes mellitus);05140(Leishmaniasis);05145(Toxoplasmosis);05150(Staphylococcus aureus infection);05152(Tuberculosis);05164(Inf…	K06752	NA	histocompatibility 2, class II antigen A, beta 1 [Source:MGI Symbol;Acc:MGI:103070]	retained_intron;protein_coding	19.443	95.585	34.4707	29.9584	22.7833	16.9981	2.14367	1.10008	0.0140878	0.994417	up	no
ENSMUSG00000097251	5033417F24Rik	ENSMUST00000181575	NA	NA	NA	NA	RIKEN cDNA 5033417F24 gene [Source:MGI Symbol;Acc:MGI:1923245]	antisense	0.285323	0.502735	0.36874	0.112033	0.163836	0.069651	3.34799	1.7433	0.0141552	0.994417	up	no
ENSMUSG00000026065	Slc9a4	ENSMUST00000027233;ENSMUST00000192454	GO:0001696(gastric acid secretion);GO:0002064(epithelial cell development);GO:0005886(plasma membrane);GO:0006811(ion transport);GO:0006812(cation transport);GO:0006814(sodium ion transport);GO:0006885(regulation of pH);GO:0015297(antiporter activity);GO:0015299(solute:proton antiporter activity);GO:0015385(sodium:proton antiporter activity);GO:0015386(potassium:proton antiporter activity);GO:001…	04971(Gastric acid secretion);04971(Gastric acid secretion)	K13961	NA	solute carrier family 9 (sodium/hydrogen exchanger), member 4 [Source:MGI Symbol;Acc:MGI:105074]	protein_coding;retained_intron	0.0105855	0	0.0120125	0.109362	0.0565097	0.0560576	0.101825	-3.29584	0.0142684	0.994417	down	no
ENSMUSG00000051000	Fam160a1	ENSMUST00000094148;ENSMUST00000119077;ENSMUST00000126445;ENSMUST00000118408	GO:0003674(molecular_function);GO:0005575(cellular_component);GO:0008150(biological_process);GO:0008150(biological_process)	NA	NA	NA	family with sequence similarity 160, member A1 [Source:MGI Symbol;Acc:MGI:2444746]	protein_coding;nonsense_mediated_decay;retained_intron	2.02396	1.09553	1.59651	2.65629	2.78551	4.38778	0.479775	-1.05957	0.0144041	0.994417	down	no
ENSMUSG00000092103	Gm17039	ENSMUST00000165145	NA	NA	NA	NA	predicted gene 17039 [Source:MGI Symbol;Acc:MGI:4937866]	antisense	0	0.100841	0.206388	0.015	0	0	20.4819	4.35628	0.0145993	0.994417	up	no
ENSMUSG00000022054	Nefm	ENSMUST00000022638;ENSMUST00000111089	GO:0005198(structural molecule activity);GO:0005856(cytoskeleton);GO:0005882(intermediate filament);GO:0005883(neurofilament);GO:0030424(axon);GO:0033693(neurofilament bundle assembly);GO:0033693(neurofilament bundle assembly)	05014(Amyotrophic lateral sclerosis (ALS));05014(Amyotrophic lateral sclerosis (ALS))	K04573	NA	neurofilament, medium polypeptide [Source:MGI Symbol;Acc:MGI:97314]	protein_coding	0	0	0.00947786	0.070153	0.0165155	0.0718646	0.0597847	-4.06408	0.0146535	0.994417	down	no
ENSMUSG00000079652	Fam71f2	ENSMUST00000115286	GO:0003674(molecular_function);GO:0008150(biological_process)	NA	NA	NA	family with sequence similarity 71, member F2 [Source:MGI Symbol;Acc:MGI:2141439]	protein_coding	0	0.188536	0.193262	0	0	0	1272.66	10.3136	0.0147013	0.994417	up	no
ENSMUSG00000078126	Rpl23a-ps3	ENSMUST00000104925	NA	NA	NA	NA	ribosomal protein L23A, pseudogene 3 [Source:MGI Symbol;Acc:MGI:3781353]	processed_pseudogene	31.2199	45.7806	27.1726	22.0065	24.6427	13.6192	1.72849	0.789508	0.0147372	0.994417	up	no
ENSMUSG00000109134	Gm45076	ENSMUST00000207517	NA	NA	NA	NA	predicted gene 45076 [Source:MGI Symbol;Acc:MGI:5753652]	lincRNA	0	0.412104	0	0	0	0	1373.68	10.4238	0.0148967	0.994417	up	no
ENSMUSG00000068758	Il3ra	ENSMUST00000224415;ENSMUST00000225775;ENSMUST00000224163;ENSMUST00000225560;ENSMUST00000090591	GO:0004896(cytokine receptor activity);GO:0005515(protein binding);GO:0005886(plasma membrane);GO:0009897(external side of plasma membrane);GO:0012505(endomembrane system);GO:0016020(membrane);GO:0016021(integral component of membrane);GO:0019221(cytokine-mediated signaling pathway);GO:0019955(cytokine binding);GO:0038156(interleukin-3-mediated signaling pathway);GO:0043235(receptor complex);GO:0…	04060(Cytokine-cytokine receptor interaction);04151(PI3K-Akt signaling pathway);04210(Apoptosis);04630(Jak-STAT signaling pathway);04640(Hematopoietic cell lineage);05200(Pathways in cancer);05200(Pathways in cancer)	K04737	NA	interleukin 3 receptor, alpha chain [Source:MGI Symbol;Acc:MGI:96553]	retained_intron;protein_coding;processed_transcript	1.94967	6.05689	3.50695	2.44071	2.12464	0.964852	2.08193	1.05792	0.0150464	0.994417	up	no
ENSMUSG00000006442	Srm	ENSMUST00000140129;ENSMUST00000006611;ENSMUST00000152701	GO:0003824(catalytic activity);GO:0004766(spermidine synthase activity);GO:0006595(polyamine metabolic process);GO:0006596(polyamine biosynthetic process);GO:0008295(spermidine biosynthetic process);GO:0016740(transferase activity);GO:0042802(identical protein binding);GO:0042803(protein homodimerization activity);GO:1990830(cellular response to leukemia inhibitory factor);GO:1990830(cellular res…	00270(Cysteine and methionine metabolism);00330(Arginine and proline metabolism);00410(beta-Alanine metabolism);00480(Glutathione metabolism);00480(Glutathione metabolism)	NA	NA	spermidine synthase [Source:MGI Symbol;Acc:MGI:102690]	processed_transcript;protein_coding;retained_intron	7.67012	8.97444	3.94689	4.04032	4.11671	3.43592	1.7762	0.828797	0.015122	0.994417	up	no
ENSMUSG00000047454	Gphn	ENSMUST00000110388;ENSMUST00000052472;ENSMUST00000219629	GO:0000166(nucleotide binding);GO:0003824(catalytic activity);GO:0005102(signaling receptor binding);GO:0005515(protein binding);GO:0005524(ATP binding);GO:0005737(cytoplasm);GO:0005829(cytosol);GO:0005856(cytoskeleton);GO:0005886(plasma membrane);GO:0006777(Mo-molybdopterin cofactor biosynthetic process);GO:0007529(establishment of synaptic specificity at neuromuscular junction);GO:0008092(cytos…	00790(Folate biosynthesis);04727(GABAergic synapse);04727(GABAergic synapse)	K15376	2.7.7.75;EC:2.10.1.1	gephyrin [Source:MGI Symbol;Acc:MGI:109602]	protein_coding;retained_intron	1.76667	1.6178	1.86173	2.95524	3.04486	4.36944	0.505924	-0.983007	0.0151507	0.994417	down	no
ENSMUSG00000032403	2300009A05Rik	ENSMUST00000185528;ENSMUST00000168665;ENSMUST00000186165;ENSMUST00000187234	GO:0003674(molecular_function);GO:0005575(cellular_component);GO:0005576(extracellular region);GO:0008150(biological_process);GO:0008150(biological_process)	NA	NA	NA	RIKEN cDNA 2300009A05 gene [Source:MGI Symbol;Acc:MGI:1916728]	retained_intron;protein_coding;processed_transcript	2.08673	1.59035	1.88703	0.806872	1.44477	0.769653	1.84163	0.880985	0.0152589	0.994417	up	no
ENSMUSG00000027068	Dhrs9	ENSMUST00000063690	GO:0002138(retinoic acid biosynthetic process);GO:0004022(alcohol dehydrogenase (NAD+) activity);GO:0004745(retinol dehydrogenase activity);GO:0005783(endoplasmic reticulum);GO:0005789(endoplasmic reticulum membrane);GO:0006629(lipid metabolic process);GO:0008202(steroid metabolic process);GO:0008209(androgen metabolic process);GO:0016020(membrane);GO:0016491(oxidoreductase activity);GO:0030176(i…	00830(Retinol metabolism)	K11149	EC:1.1.-.-	dehydrogenase/reductase (SDR family) member 9 [Source:MGI Symbol;Acc:MGI:2442798]	protein_coding	0.056402	0	0.063961	0	0	0	401.21	8.64821	0.0154861	0.994417	up	no
ENSMUSG00000039485	Tspyl4	ENSMUST00000047935;ENSMUST00000213791	GO:0003682(chromatin binding);GO:0005634(nucleus);GO:0006334(nucleosome assembly);GO:0008150(biological_process);GO:0042393(histone binding);GO:0042393(histone binding)	NA	K11287	NA	TSPY-like 4 [Source:MGI Symbol;Acc:MGI:106393]	protein_coding;processed_transcript	0.570449	0.222019	0.4197	0.490309	0.77336	2.55758	0.317218	-1.65646	0.0154876	0.994417	down	no
ENSMUSG00000043873	Chil5	ENSMUST00000054973;ENSMUST00000066537;ENSMUST00000200146	GO:0005576(extracellular region);GO:0005975(carbohydrate metabolic process);GO:0006032(chitin catabolic process);GO:0008061(chitin binding);GO:0008061(chitin binding)	NA	NA	NA	chitinase-like 5 [Source:MGI Symbol;Acc:MGI:2676649]	nonsense_mediated_decay;protein_coding	0.280502	0	0.0560582	0	0	0	1121.87	10.1317	0.0155075	0.994417	up	no
ENSMUSG00000030034	Ino80b	ENSMUST00000113935;ENSMUST00000032109;ENSMUST00000203085	GO:0005515(protein binding);GO:0005634(nucleus);GO:0005654(nucleoplasm);GO:0005730(nucleolus);GO:0006281(DNA repair);GO:0006310(DNA recombination);GO:0006338(chromatin remodeling);GO:0006974(cellular response to DNA damage stimulus);GO:0031011(Ino80 complex);GO:0043044(ATP-dependent chromatin remodeling);GO:0046872(metal ion binding);GO:0046872(metal ion binding)	NA	K11666	NA	INO80 complex subunit B [Source:MGI Symbol;Acc:MGI:1917270]	protein_coding;retained_intron	4.55543	7.14614	3.35486	3.39915	2.39364	2.44166	1.82847	0.870636	0.0155241	0.994417	up	no
ENSMUSG00000035674	Ndufa3	ENSMUST00000076657;ENSMUST00000150497;ENSMUST00000108644;ENSMUST00000156712;ENSMUST00000148403	GO:0003674(molecular_function);GO:0005739(mitochondrion);GO:0005743(mitochondrial inner membrane);GO:0005747(mitochondrial respiratory chain complex I);GO:0016020(membrane);GO:0016021(integral component of membrane);GO:0032981(mitochondrial respiratory chain complex I assembly);GO:0055114(oxidation-reduction process);GO:0070469(respirasome);GO:0070469(respirasome)	00190(Oxidative phosphorylation);04714(Thermogenesis);04723(Retrograde endocannabinoid signaling);04932(Non-alcoholic fatty liver disease (NAFLD));05010(Alzheimer disease);05012(Parkinson disease);05016(Huntington disease);05016(Huntington disease)	K03947	NA	NADH:ubiquinone oxidoreductase subunit A3 [Source:MGI Symbol;Acc:MGI:1913341]	protein_coding;retained_intron;nonsense_mediated_decay	70.2901	76.9621	35.7802	36.7954	44.3412	18.0516	1.8453	0.883859	0.0155428	0.994417	up	no
ENSMUSG00000117427	Gm36199	ENSMUST00000234276;ENSMUST00000234969;ENSMUST00000234440;ENSMUST00000234101;ENSMUST00000234548;ENSMUST00000234307;ENSMUST00000233990;ENSMUST00000234634;ENSMUST00000234231;ENSMUST00000234105;ENSMUST00000234472;ENSMUST00000235080;ENSMUST00000234786	NA	NA	NA	NA	predicted gene, 36199 [Source:MGI Symbol;Acc:MGI:5595358]	lincRNA	0	0.0215863	0	0.139399	0.0945207	0.088278	0.0669971	-3.89976	0.0155549	0.994417	down	no
ENSMUSG00000030220	Arhgdib	ENSMUST00000032344;ENSMUST00000111892;ENSMUST00000204934;ENSMUST00000111891;ENSMUST00000154440	GO:0003924(GTPase activity);GO:0005094(Rho GDP-dissociation inhibitor activity);GO:0005096(GTPase activator activity);GO:0005737(cytoplasm);GO:0005829(cytosol);GO:0007266(Rho protein signal transduction);GO:0016020(membrane);GO:0035023(regulation of Rho protein signal transduction);GO:0043547(positive regulation of GTPase activity);GO:0048365(Rac GTPase binding);GO:0050790(regulation of catalytic…	04722(Neurotrophin signaling pathway);04962(Vasopressin-regulated water reabsorption);04962(Vasopressin-regulated water reabsorption)	K12462	NA	Rho, GDP dissociation inhibitor (GDI) beta [Source:MGI Symbol;Acc:MGI:101940]	protein_coding	24.3815	47.7599	23.7419	23.2773	17.9357	12.5244	1.78429	0.835352	0.0155773	0.994417	up	no
ENSMUSG00000035385	Ccl2	ENSMUST00000000193;ENSMUST00000124479	GO:0001525(angiogenesis);GO:0001664(G protein-coupled receptor binding);GO:0001666(response to hypoxia);GO:0001912(positive regulation of leukocyte mediated cytotoxicity);GO:0001938(positive regulation of endothelial cell proliferation);GO:0002523(leukocyte migration involved in inflammatory response);GO:0002544(chronic inflammatory response);GO:0002548(monocyte chemotaxis);GO:0002687(positive re…	04060(Cytokine-cytokine receptor interaction);04062(Chemokine signaling pathway);04621(NOD-like receptor signaling pathway);04657(IL-17 signaling pathway);04668(TNF signaling pathway);04933(AGE-RAGE signaling pathway in diabetic complications);05142(Chagas disease (American trypanosomiasis));05144(Malaria);05163(Human cytomegalovirus infection);05164(Influenza A);05168(Herpes simplex virus 1 infe…	K14624	NA	chemokine (C-C motif) ligand 2 [Source:MGI Symbol;Acc:MGI:98259]	protein_coding;retained_intron	1.91642	2.73597	4.48747	0.926556	1.87958	1.68517	2.03501	1.02504	0.0156502	0.994417	up	no
ENSMUSG00000090038	Gm16573	ENSMUST00000160334;ENSMUST00000161382;ENSMUST00000162231	NA	NA	NA	NA	predicted gene 16573 [Source:MGI Symbol;Acc:MGI:4414993]	antisense	0.0466737	0.305486	0	0	0	0	1173.87	10.1971	0.0158647	0.994417	up	no
ENSMUSG00000027637	Rab5if	ENSMUST00000029165;ENSMUST00000152942;ENSMUST00000152551;ENSMUST00000126767	GO:0005515(protein binding);GO:0005739(mitochondrion);GO:0005743(mitochondrial inner membrane);GO:0005746(mitochondrial respirasome);GO:0016020(membrane);GO:0016021(integral component of membrane);GO:0097250(mitochondrial respirasome assembly);GO:0097250(mitochondrial respirasome assembly)	NA	NA	NA	RAB5 interacting factor [Source:MGI Symbol;Acc:MGI:1914638]	protein_coding;retained_intron;processed_transcript	10.3244	14.415	8.38363	7.34698	6.71213	6.63487	1.60061	0.678625	0.01591	0.994417	up	no
ENSMUSG00000086863	Gm15543	ENSMUST00000141307	NA	NA	NA	NA	predicted gene 15543 [Source:MGI Symbol;Acc:MGI:3782992]	antisense	25.7581	31.2623	11.213	9.63542	12.6316	13.7376	1.89513	0.922295	0.0160395	0.994417	up	no
ENSMUSG00000051008	4930412M03Rik	ENSMUST00000130746	NA	NA	NA	NA	RIKEN cDNA 4930412M03 gene [Source:MGI Symbol;Acc:MGI:2443570]	lincRNA	0.086933	0.086614	0.147976	0	0	0	1071.74	10.0657	0.0161408	0.994417	up	no
ENSMUSG00000071648	Rom1	ENSMUST00000096242	GO:0001750(photoreceptor outer segment);GO:0005515(protein binding);GO:0005887(integral component of plasma membrane);GO:0007155(cell adhesion);GO:0007601(visual perception);GO:0010468(regulation of gene expression);GO:0016020(membrane);GO:0016021(integral component of membrane);GO:0035845(photoreceptor cell outer segment organization);GO:0042622(photoreceptor outer segment membrane);GO:0042803(p…	NA	K17344	NA	rod outer segment membrane protein 1 [Source:MGI Symbol;Acc:MGI:97998]	protein_coding	11.0646	11.3744	6.50019	4.57071	7.33089	5.30845	1.68152	0.74977	0.0162359	0.994417	up	no
ENSMUSG00000094811	Gm21103	ENSMUST00000170923	GO:0016020(membrane);GO:0016021(integral component of membrane)	NA	NA	NA	predicted gene, 21103 [Source:MGI Symbol;Acc:MGI:5434458]	protein_coding	0.0303801	0.114027	0.0352248	0	0	0	598.772	9.22586	0.0163753	0.994417	up	no
ENSMUSG00000024610	Cd74	ENSMUST00000097563;ENSMUST00000050487;ENSMUST00000238179;ENSMUST00000237097	GO:0000187(activation of MAPK activity);GO:0001516(prostaglandin biosynthetic process);GO:0001540(amyloid-beta binding);GO:0001934(positive regulation of protein phosphorylation);GO:0001961(positive regulation of cytokine-mediated signaling pathway);GO:0002250(adaptive immune response);GO:0002286(T cell activation involved in immune response);GO:0002376(immune system process);GO:0002606(positive …	04612(Antigen processing and presentation);05152(Tuberculosis);05168(Herpes simplex virus 1 infection);05168(Herpes simplex virus 1 infection)	K06505	NA	CD74 antigen (invariant polypeptide of major histocompatibility complex, class II antigen-associated) [Source:MGI Symbol;Acc:MGI:96534]	protein_coding;retained_intron	92.0671	384.224	161.546	137.756	103.724	75.1928	2.01418	1.01019	0.0164073	0.994417	up	no
ENSMUSG00000026605	Cenpf	ENSMUST00000171929;ENSMUST00000194165;ENSMUST00000165663;ENSMUST00000194624	GO:0000278(mitotic cell cycle);GO:0000775(chromosome, centromeric region);GO:0000922(spindle pole);GO:0000940(condensed chromosome outer kinetochore);GO:0001822(kidney development);GO:0005634(nucleus);GO:0005635(nuclear envelope);GO:0005654(nucleoplasm);GO:0005737(cytoplasm);GO:0005813(centrosome);GO:0005819(spindle);GO:0005930(axoneme);GO:0007059(chromosome segregation);GO:0008017(microtubule bi…	NA	K11499	NA	centromere protein F [Source:MGI Symbol;Acc:MGI:1313302]	protein_coding;retained_intron;nonsense_mediated_decay	0.761503	0.386313	0.490508	0.816298	0.982268	1.93898	0.438342	-1.18987	0.0164254	0.994417	down	no
ENSMUSG00000039375	Wdr17	ENSMUST00000144711	GO:0003674(molecular_function);GO:0005515(protein binding);GO:0008150(biological_process)	NA	NA	NA	WD repeat domain 17 [Source:MGI Symbol;Acc:MGI:1924662]	protein_coding	0	0	0	0.0221095	0.0147806	0.022649	0.00503871	-7.63273	0.0164328	0.994417	down	no
ENSMUSG00000028351	Brinp1	ENSMUST00000030036	GO:0001662(behavioral fear response);GO:0003674(molecular_function);GO:0005575(cellular_component);GO:0005737(cytoplasm);GO:0005783(endoplasmic reticulum);GO:0007049(cell cycle);GO:0007050(cell cycle arrest);GO:0007614(short-term memory);GO:0008219(cell death);GO:0030425(dendrite);GO:0035176(social behavior);GO:0035640(exploration behavior);GO:0042711(maternal behavior);GO:0043025(neuronal cell b…	NA	NA	NA	bone morphogenic protein/retinoic acid inducible neural specific 1 [Source:MGI Symbol;Acc:MGI:1928478]	protein_coding	0.0140001	0.029674	0.00841948	0	0	0	173.645	7.44	0.01646	0.994417	up	no
ENSMUSG00000030793	Pycard	ENSMUST00000033056	GO:0000139(Golgi membrane);GO:0001773(myeloid dendritic cell activation);GO:0002020(protease binding);GO:0002218(activation of innate immune response);GO:0002230(positive regulation of defense response to virus by host);GO:0002277(myeloid dendritic cell activation involved in immune response);GO:0002376(immune system process);GO:0002588(positive regulation of antigen processing and presentation o…	04217(Necroptosis);04621(NOD-like receptor signaling pathway);04623(Cytosolic DNA-sensing pathway);04625(C-type lectin receptor signaling pathway);05132(Salmonella infection);05133(Pertussis);05134(Legionellosis);05164(Influenza A)	K12799	NA	PYD and CARD domain containing [Source:MGI Symbol;Acc:MGI:1931465]	protein_coding	3.21128	4.35897	1.93764	1.96457	2.11998	0.952822	1.88747	0.916451	0.0164667	0.994417	up	no
ENSMUSG00000079547	H2-DMb1	ENSMUST00000114232;ENSMUST00000173262	GO:0002250(adaptive immune response);GO:0002504(antigen processing and presentation of peptide or polysaccharide antigen via MHC class II);GO:0006955(immune response);GO:0016020(membrane);GO:0016021(integral component of membrane);GO:0019882(antigen processing and presentation);GO:0042613(MHC class II protein complex);GO:0042613(MHC class II protein complex)	04145(Phagosome);04514(Cell adhesion molecules (CAMs));04612(Antigen processing and presentation);04640(Hematopoietic cell lineage);04658(Th1 and Th2 cell differentiation);04659(Th17 cell differentiation);04672(Intestinal immune network for IgA production);04940(Type I diabetes mellitus);05140(Leishmaniasis);05145(Toxoplasmosis);05150(Staphylococcus aureus infection);05152(Tuberculosis);05164(Inf…	K06752	NA	histocompatibility 2, class II, locus Mb1 [Source:MGI Symbol;Acc:MGI:95922]	protein_coding;retained_intron	3.98877	16.0218	5.93308	4.89006	4.74658	2.73886	2.09637	1.06789	0.0164757	0.994417	up	no
ENSMUSG00000027513	Pck1	ENSMUST00000029017;ENSMUST00000136885;ENSMUST00000151269;ENSMUST00000150629	GO:0000166(nucleotide binding);GO:0000287(magnesium ion binding);GO:0004550(nucleoside diphosphate kinase activity);GO:0004611(phosphoenolpyruvate carboxykinase activity);GO:0004613(phosphoenolpyruvate carboxykinase (GTP) activity);GO:0005525(GTP binding);GO:0005737(cytoplasm);GO:0005739(mitochondrion);GO:0005783(endoplasmic reticulum);GO:0005829(cytosol);GO:0006006(glucose metabolic process);GO:…	00010(Glycolysis / Gluconeogenesis);00020(Citrate cycle (TCA cycle));00620(Pyruvate metabolism);03320(PPAR signaling pathway);04068(FoxO signaling pathway);04151(PI3K-Akt signaling pathway);04152(AMPK signaling pathway);04910(Insulin signaling pathway);04920(Adipocytokine signaling pathway);04922(Glucagon signaling pathway);04931(Insulin resistance);04964(Proximal tubule bicarbonate reclamation);…	K01596	EC:4.1.1.32	phosphoenolpyruvate carboxykinase 1, cytosolic [Source:MGI Symbol;Acc:MGI:97501]	protein_coding;retained_intron;processed_transcript	1.58427	0.787414	1.25626	0.585354	0.736416	0.10895	2.53575	1.34241	0.0164803	0.994417	up	no
ENSMUSG00000040794	C1qtnf4	ENSMUST00000111466	GO:0003674(molecular_function);GO:0005125(cytokine activity);GO:0005515(protein binding);GO:0005576(extracellular region);GO:0005615(extracellular space);GO:0007165(signal transduction);GO:0032755(positive regulation of interleukin-6 production);GO:0070105(positive regulation of interleukin-6-mediated signaling pathway);GO:1901224(positive regulation of NIK/NF-kappaB signaling);GO:1904469(positiv…	NA	NA	NA	C1q and tumor necrosis factor related protein 4 [Source:MGI Symbol;Acc:MGI:1914695]	protein_coding	6.64473	6.30521	2.94416	2.5215	3.91019	1.11843	2.10514	1.07392	0.0165076	0.994417	up	no
ENSMUSG00000074736	Syndig1	ENSMUST00000109934	GO:0005768(endosome);GO:0005886(plasma membrane);GO:0005887(integral component of plasma membrane);GO:0006886(intracellular protein transport);GO:0014069(postsynaptic density);GO:0016020(membrane);GO:0016021(integral component of membrane);GO:0030054(cell junction);GO:0030425(dendrite);GO:0030672(synaptic vesicle membrane);GO:0031901(early endosome membrane);GO:0035254(glutamate receptor binding)…	NA	NA	NA	synapse differentiation inducing 1 [Source:MGI Symbol;Acc:MGI:3702158]	protein_coding	0	0	0	0	0.195442	0.0426102	0.00126023	-9.6321	0.016535	0.994417	down	no
ENSMUSG00000003199	Mpnd	ENSMUST00000153197;ENSMUST00000140926;ENSMUST00000149441;ENSMUST00000133998;ENSMUST00000124302;ENSMUST00000159420	GO:0003713(transcription coactivator activity);GO:0004843(thiol-dependent ubiquitin-specific protease activity);GO:0005515(protein binding);GO:0006338(chromatin remodeling);GO:0006508(proteolysis);GO:0008233(peptidase activity);GO:0008237(metallopeptidase activity);GO:0016787(hydrolase activity);GO:0042393(histone binding);GO:0045944(positive regulation of transcription by RNA polymerase II);GO:0…	NA	NA	NA	MPN domain containing [Source:MGI Symbol;Acc:MGI:1915297]	protein_coding;retained_intron	18.1855	27.2606	14.5895	12.4712	13.8357	10.5793	1.62759	0.70274	0.0166517	0.994417	up	no
ENSMUSG00000074595	Wfdc6a	ENSMUST00000099096	GO:0003674(molecular_function);GO:0004867(serine-type endopeptidase inhibitor activity);GO:0005576(extracellular region);GO:0005615(extracellular space);GO:0009986(cell surface);GO:0010466(negative regulation of peptidase activity);GO:0010951(negative regulation of endopeptidase activity);GO:0030414(peptidase inhibitor activity);GO:0032991(protein-containing complex);GO:0042742(defense response t…	NA	NA	NA	WAP four-disulfide core domain 6A [Source:MGI Symbol;Acc:MGI:2684968]	protein_coding	0	0.69555	0	0	0	0	2318.5	11.179	0.0167224	0.994417	up	no
ENSMUSG00000024727	Trpm6	ENSMUST00000040489	GO:0000166(nucleotide binding);GO:0004674(protein serine/threonine kinase activity);GO:0005216(ion channel activity);GO:0005261(cation channel activity);GO:0005262(calcium channel activity);GO:0005524(ATP binding);GO:0005886(plasma membrane);GO:0006468(protein phosphorylation);GO:0006811(ion transport);GO:0006812(cation transport);GO:0006816(calcium ion transport);GO:0009636(response to toxic sub…	04978(Mineral absorption)	K04981	EC:2.7.11.1	transient receptor potential cation channel, subfamily M, member 6 [Source:MGI Symbol;Acc:MGI:2675603]	protein_coding	0.0533453	0	0.0115069	0	0	0	216.174	7.75605	0.0167362	0.994417	up	no
ENSMUSG00000055827	Gsdmc3	ENSMUST00000185526	GO:0001786(phosphatidylserine binding);GO:0005546(phosphatidylinositol-4,5-bisphosphate binding);GO:0005737(cytoplasm);GO:0005739(mitochondrion);GO:0005829(cytosol);GO:0005886(plasma membrane);GO:0012501(programmed cell death);GO:0016020(membrane);GO:0034451(centriolar satellite);GO:0042742(defense response to bacterium);GO:0070269(pyroptosis);GO:0070273(phosphatidylinositol-4-phosphate binding)	NA	K22143	NA	gasdermin C3 [Source:MGI Symbol;Acc:MGI:3580656]	protein_coding	0	0	0	0	0.356817	0	0.000840767	-10.216	0.0167368	0.994417	down	no
ENSMUSG00000072844	G530011O06Rik	ENSMUST00000154810	NA	NA	NA	NA	RIKEN cDNA G530011O06 gene [Source:MGI Symbol;Acc:MGI:3603513]	processed_transcript	0.507291	0.955691	2.63637	0.487698	0.31343	0.768808	2.61116	1.38469	0.0168858	0.994417	up	no
ENSMUSG00000014301	Pam16	ENSMUST00000014445;ENSMUST00000229767;ENSMUST00000139534;ENSMUST00000131250	GO:0001405(PAM complex, Tim23 associated import motor);GO:0001503(ossification);GO:0005515(protein binding);GO:0005737(cytoplasm);GO:0005739(mitochondrion);GO:0005743(mitochondrial inner membrane);GO:0005744(TIM23 mitochondrial import inner membrane translocase complex);GO:0005759(mitochondrial matrix);GO:0015031(protein transport);GO:0016020(membrane);GO:0030150(protein import into mitochondrial…	NA	K17805	NA	presequence translocase-asssociated motor 16 homolog (S. cerevisiae) [Source:MGI Symbol;Acc:MGI:1913699]	protein_coding;retained_intron	18.5373	21.0359	9.7802	9.705	11.889	7.28909	1.70873	0.772925	0.0170642	0.994417	up	no
ENSMUSG00000024939	Fam89b	ENSMUST00000099955;ENSMUST00000161368;ENSMUST00000116558	GO:0001222(transcription corepressor binding);GO:0005515(protein binding);GO:0005737(cytoplasm);GO:0009986(cell surface);GO:0030010(establishment of cell polarity);GO:0030027(lamellipodium);GO:0030335(positive regulation of cell migration);GO:0030512(negative regulation of transforming growth factor beta receptor signaling pathway);GO:0042995(cell projection);GO:0060392(negative regulation of SMA…	NA	NA	NA	family with sequence similarity 89, member B [Source:MGI Symbol;Acc:MGI:106595]	protein_coding	7.33961	8.97968	3.93089	4.44142	3.7539	2.923	1.82133	0.864996	0.0170788	0.994417	up	no
ENSMUSG00000035202	Lars2	ENSMUST00000217116;ENSMUST00000038863;ENSMUST00000213711;ENSMUST00000215464;ENSMUST00000215087;ENSMUST00000214074;ENSMUST00000215674;ENSMUST00000214557	GO:0000166(nucleotide binding);GO:0002161(aminoacyl-tRNA editing activity);GO:0004812(aminoacyl-tRNA ligase activity);GO:0004823(leucine-tRNA ligase activity);GO:0005524(ATP binding);GO:0005739(mitochondrion);GO:0005759(mitochondrial matrix);GO:0006412(translation);GO:0006418(tRNA aminoacylation for protein translation);GO:0006429(leucyl-tRNA aminoacylation);GO:0016874(ligase activity);GO:0032543…	00970(Aminoacyl-tRNA biosynthesis);00970(Aminoacyl-tRNA biosynthesis)	K01869	EC:6.1.1.4	leucyl-tRNA synthetase, mitochondrial [Source:MGI Symbol;Acc:MGI:2142973]	nonsense_mediated_decay;protein_coding;retained_intron	19.7564	8.25355	27.1447	10.494	12.959	5.7782	1.88684	0.915973	0.0170863	0.994417	up	no
ENSMUSG00000112218	Gm18726	ENSMUST00000218175	NA	NA	NA	NA	predicted gene, 18726 [Source:MGI Symbol;Acc:MGI:5010911]	processed_pseudogene	0	0	0	0.104832	0.072479	0.026552	0.00147158	-9.40842	0.0171133	0.994417	down	no
ENSMUSG00000114501	Gm48582	ENSMUST00000225376	NA	NA	NA	NA	predicted gene, 48582 [Source:MGI Symbol;Acc:MGI:6098150]	TEC	0	0	0	0.023533	0.02266	0.016046	0.00482013	-7.69671	0.0171639	0.994417	down	no
ENSMUSG00000073418	C4b	ENSMUST00000069507;ENSMUST00000173669;ENSMUST00000173057	GO:0001848(complement binding);GO:0001849(complement component C1q complex binding);GO:0002376(immune system process);GO:0004866(endopeptidase inhibitor activity);GO:0005515(protein binding);GO:0005576(extracellular region);GO:0005615(extracellular space);GO:0006954(inflammatory response);GO:0006956(complement activation);GO:0006958(complement activation, classical pathway);GO:0010951(negative re…	04610(Complement and coagulation cascades);05133(Pertussis);05150(Staphylococcus aureus infection);05322(Systemic lupus erythematosus);05322(Systemic lupus erythematosus)	K03989	NA	complement component 4B (Chido blood group) [Source:MGI Symbol;Acc:MGI:88228]	protein_coding;retained_intron;nonsense_mediated_decay	5.8904	7.33101	5.75722	4.88661	4.23651	2.74648	1.59893	0.677105	0.0171672	0.994417	up	no
ENSMUSG00000033282	Rpgrip1l	ENSMUST00000047783;ENSMUST00000209564;ENSMUST00000211185	GO:0001701(in utero embryonic development);GO:0001736(establishment of planar polarity);GO:0001822(kidney development);GO:0001889(liver development);GO:0005515(protein binding);GO:0005654(nucleoplasm);GO:0005737(cytoplasm);GO:0005813(centrosome);GO:0005815(microtubule organizing center);GO:0005829(cytosol);GO:0005856(cytoskeleton);GO:0005879(axonemal microtubule);GO:0005886(plasma membrane);GO:00…	NA	K16550	NA	Rpgrip1-like [Source:MGI Symbol;Acc:MGI:1920563]	protein_coding;retained_intron	0.0711954	0.0449702	0.0633888	0.109167	0.247852	0.125687	0.371975	-1.42672	0.0172121	0.994417	down	no
ENSMUSG00000000740	Rpl13	ENSMUST00000000756;ENSMUST00000132275;ENSMUST00000152444;ENSMUST00000212887;ENSMUST00000129311	GO:0003723(RNA binding);GO:0003735(structural constituent of ribosome);GO:0005730(nucleolus);GO:0005783(endoplasmic reticulum);GO:0005829(cytosol);GO:0005840(ribosome);GO:0006412(translation);GO:0022625(cytosolic large ribosomal subunit);GO:0060348(bone development);GO:0060348(bone development)	03010(Ribosome);03010(Ribosome)	K02873	NA	ribosomal protein L13 [Source:MGI Symbol;Acc:MGI:105922]	protein_coding;retained_intron	144.252	200.702	118.697	109.014	103.666	81.0846	1.57831	0.658378	0.0172236	0.994417	up	no
ENSMUSG00000028950	Tas1r1	ENSMUST00000030792	GO:0004930(G protein-coupled receptor activity);GO:0005886(plasma membrane);GO:0007165(signal transduction);GO:0007186(G protein-coupled receptor signaling pathway);GO:0008527(taste receptor activity);GO:0016020(membrane);GO:0016021(integral component of membrane);GO:0050912(detection of chemical stimulus involved in sensory perception of taste);GO:0050917(sensory perception of umami taste)	04742(Taste transduction)	K04624	NA	taste receptor, type 1, member 1 [Source:MGI Symbol;Acc:MGI:1927505]	protein_coding	0	0.100833	0.056267	0	0	0	523.667	9.0325	0.0173659	0.994417	up	no
ENSMUSG00000025347	Mettl7b	ENSMUST00000026398	GO:0008168(methyltransferase activity);GO:0016740(transferase activity);GO:0032259(methylation)	NA	NA	NA	methyltransferase like 7B [Source:MGI Symbol;Acc:MGI:1918914]	protein_coding	0.592582	0.255486	0.712635	0.093158	0.170943	0	5.90949	2.56303	0.017464	0.994417	up	no
ENSMUSG00000015312	Gadd45b	ENSMUST00000015456;ENSMUST00000220246;ENSMUST00000219449	GO:0000185(activation of MAPKKK activity);GO:0000186(activation of MAPKK activity);GO:0005515(protein binding);GO:0005634(nucleus);GO:0005737(cytoplasm);GO:0006469(negative regulation of protein kinase activity);GO:0006915(apoptotic process);GO:0007275(multicellular organism development);GO:0030154(cell differentiation);GO:0043065(positive regulation of apoptotic process);GO:0046330(positive regu…	04010(MAPK signaling pathway);04064(NF-kappa B signaling pathway);04068(FoxO signaling pathway);04110(Cell cycle);04115(p53 signaling pathway);04210(Apoptosis);04218(Cellular senescence);05169(Epstein-Barr virus infection);05200(Pathways in cancer);05202(Transcriptional misregulation in cancer);05210(Colorectal cancer);05212(Pancreatic cancer);05213(Endometrial cancer);05214(Glioma);05216(Thyroid…	K04402	NA	growth arrest and DNA-damage-inducible 45 beta [Source:MGI Symbol;Acc:MGI:107776]	protein_coding;retained_intron	5.82813	6.21604	2.3919	2.75632	2.55654	2.4709	1.85464	0.89114	0.0175019	0.994417	up	no
ENSMUSG00000095576	Fmo6	ENSMUST00000195576	GO:0004497(monooxygenase activity);GO:0004499(N,N-dimethylaniline monooxygenase activity);GO:0005575(cellular_component);GO:0005783(endoplasmic reticulum);GO:0005789(endoplasmic reticulum membrane);GO:0016020(membrane);GO:0016021(integral component of membrane);GO:0016491(oxidoreductase activity);GO:0031090(organelle membrane);GO:0043231(intracellular membrane-bounded organelle);GO:0050660(flavin…	00982(Drug metabolism - cytochrome P450)	K00485	EC:1.14.13.8	flavin containing monooxygenase 6 [Source:MGI Symbol;Acc:MGI:2681841]	nonsense_mediated_decay	0.024676	0.049006	0.112009	0	0	0	618.97	9.27373	0.017502	0.994417	up	no
ENSMUSG00000024965	Fermt3	ENSMUST00000040772;ENSMUST00000238171;ENSMUST00000237960;ENSMUST00000237888;ENSMUST00000236188	GO:0002102(podosome);GO:0005178(integrin binding);GO:0005515(protein binding);GO:0007155(cell adhesion);GO:0007159(leukocyte cell-cell adhesion);GO:0007160(cell-matrix adhesion);GO:0007229(integrin-mediated signaling pathway);GO:0030054(cell junction);GO:0030055(cell-substrate junction);GO:0030335(positive regulation of cell migration);GO:0033622(integrin activation);GO:0033632(regulation of cell…	04611(Platelet activation);04611(Platelet activation)	K17084	NA	fermitin family member 3 [Source:MGI Symbol;Acc:MGI:2147790]	protein_coding;retained_intron;nonsense_mediated_decay	2.08774	2.92985	2.46859	1.93114	1.54399	0.873292	1.72159	0.783739	0.0175716	0.994417	up	no
ENSMUSG00000031554	Adam5	ENSMUST00000118419	GO:0004222(metalloendopeptidase activity);GO:0005515(protein binding);GO:0006508(proteolysis);GO:0008237(metallopeptidase activity);GO:0016020(membrane);GO:0016021(integral component of membrane)	NA	NA	NA	a disintegrin and metallopeptidase domain 5 [Source:MGI Symbol;Acc:MGI:104730]	protein_coding	0	0	0	0	0.149316	0.0337586	0.00163868	-9.25325	0.0176387	0.994417	down	no
ENSMUSG00000053318	Slamf8	ENSMUST00000065679;ENSMUST00000193843	GO:0016020(membrane);GO:0016021(integral component of membrane);GO:0016021(integral component of membrane)	NA	K16853	NA	SLAM family member 8 [Source:MGI Symbol;Acc:MGI:1921998]	protein_coding;retained_intron	0.11442	0.528733	0.378897	0.0727298	0.0946298	0.153558	3.18477	1.67119	0.0176574	0.994417	up	no
ENSMUSG00000038803	Ost4	ENSMUST00000132253;ENSMUST00000132034	GO:0003674(molecular_function);GO:0005575(cellular_component);GO:0005783(endoplasmic reticulum);GO:0005789(endoplasmic reticulum membrane);GO:0006486(protein glycosylation);GO:0008150(biological_process);GO:0008250(oligosaccharyltransferase complex);GO:0016020(membrane);GO:0016021(integral component of membrane);GO:0018279(protein N-linked glycosylation via asparagine);GO:0018279(protein N-linked…	NA	NA	NA	oligosaccharyltransferase complex subunit 4 (non-catalytic) [Source:MGI Symbol;Acc:MGI:1914945]	protein_coding	26.9309	55.0891	19.29	20.1776	20.5538	15.2947	1.80827	0.854607	0.0177053	0.994417	up	no
ENSMUSG00000058626	Capn11	ENSMUST00000120717	GO:0001669(acrosomal vesicle);GO:0004198(calcium-dependent cysteine-type endopeptidase activity);GO:0005509(calcium ion binding);GO:0005737(cytoplasm);GO:0006508(proteolysis);GO:0016787(hydrolase activity);GO:0031410(cytoplasmic vesicle);GO:0046872(metal ion binding)	NA	K08580	EC:3.4.22.-	calpain 11 [Source:MGI Symbol;Acc:MGI:1352490]	protein_coding	0.250676	0	0	0	0	0	835.588	9.70665	0.0179416	0.994417	up	no
ENSMUSG00000020778	Ten1	ENSMUST00000021130;ENSMUST00000124663;ENSMUST00000146066	GO:0000781(chromosome, telomeric region);GO:0000784(nuclear chromosome, telomeric region);GO:0003677(DNA binding);GO:0003697(single-stranded DNA binding);GO:0005634(nucleus);GO:0005654(nucleoplasm);GO:0005694(chromosome);GO:0010521(telomerase inhibitor activity);GO:0032211(negative regulation of telomere maintenance via telomerase);GO:0042162(telomeric DNA binding);GO:0051974(negative regulation …	NA	NA	NA	TEN1 telomerase capping complex subunit [Source:MGI Symbol;Acc:MGI:1916785]	protein_coding;retained_intron;processed_transcript	2.29341	3.91401	1.53341	1.60679	1.56532	0.729972	1.98376	0.98824	0.0180801	0.994417	up	no
ENSMUSG00000036278	Macrod1	ENSMUST00000040261	GO:0005634(nucleus);GO:0005654(nucleoplasm);GO:0005739(mitochondrion);GO:0006974(cellular response to DNA damage stimulus);GO:0016787(hydrolase activity);GO:0016798(hydrolase activity, acting on glycosyl bonds);GO:0019213(deacetylase activity);GO:0042278(purine nucleoside metabolic process);GO:0051725(protein de-ADP-ribosylation);GO:0140291(peptidyl-glutamate ADP-deribosylation);GO:0140293(ADP-ri…	NA	NA	NA	mono-ADP ribosylhydrolase 1 [Source:MGI Symbol;Acc:MGI:2147583]	protein_coding	185.456	284.523	83.6179	93.1094	109.028	104.768	1.80381	0.851044	0.0181245	0.994417	up	no
ENSMUSG00000074236	Gm9387	ENSMUST00000098624	NA	NA	NA	NA	predicted pseudogene 9387 [Source:MGI Symbol;Acc:MGI:3643269]	processed_pseudogene	0.0728	0.128187	1.01504	0.072855	0	0.056713	9.38525	3.2304	0.018179	0.994417	up	no
ENSMUSG00000042195	Slc35f2	ENSMUST00000048670;ENSMUST00000216515	GO:0003674(molecular_function);GO:0005575(cellular_component);GO:0008150(biological_process);GO:0016020(membrane);GO:0016021(integral component of membrane);GO:0022857(transmembrane transporter activity);GO:0055085(transmembrane transport);GO:0055085(transmembrane transport)	NA	K15287	NA	solute carrier family 35, member F2 [Source:MGI Symbol;Acc:MGI:1919272]	protein_coding;retained_intron	0	0	0	0.0376844	0.0178796	0.0948221	0.00199487	-8.96949	0.0181798	0.994417	down	no
ENSMUSG00000099876	Gm29650	ENSMUST00000188485	NA	NA	NA	NA	predicted gene 29650 [Source:MGI Symbol;Acc:MGI:5580356]	lincRNA	1.6026	2.2617	0.993822	0.712609	0.154831	0.73182	3.03774	1.603	0.0182484	0.994417	up	no
ENSMUSG00000089736	Tgfbr3l	ENSMUST00000110993;ENSMUST00000142865;ENSMUST00000209051;ENSMUST00000124750	GO:0001525(angiogenesis);GO:0001570(vasculogenesis);GO:0001837(epithelial to mesenchymal transition);GO:0005024(transforming growth factor beta-activated receptor activity);GO:0005114(type II transforming growth factor beta receptor binding);GO:0005539(glycosaminoglycan binding);GO:0005615(extracellular space);GO:0007179(transforming growth factor beta receptor signaling pathway);GO:0009986(cell …	NA	NA	NA	transforming growth factor, beta receptor III-like [Source:MGI Symbol;Acc:MGI:3833469]	protein_coding;retained_intron	0.861932	1.51885	1.23134	0.723727	0.44684	0.731532	1.89902	0.925255	0.0182675	0.994417	up	no
ENSMUSG00000049349	Gm5105	ENSMUST00000053318	GO:0003674(molecular_function);GO:0005575(cellular_component);GO:0008150(biological_process)	NA	NA	NA	predicted gene 5105 [Source:MGI Symbol;Acc:MGI:3645344]	protein_coding	0.20653	0.28558	0.178962	0.033724	0.071936	0.03613	4.73286	2.24271	0.0183432	0.994417	up	no
ENSMUSG00000051811	Cox6b2	ENSMUST00000063324;ENSMUST00000183334;ENSMUST00000184143;ENSMUST00000182272;ENSMUST00000182173;ENSMUST00000183971;ENSMUST00000182048;ENSMUST00000182111	GO:0005739(mitochondrion);GO:0005743(mitochondrial inner membrane);GO:0006119(oxidative phosphorylation);GO:0008150(biological_process);GO:0016020(membrane);GO:0030061(mitochondrial crista);GO:0030061(mitochondrial crista)	00190(Oxidative phosphorylation);04260(Cardiac muscle contraction);04714(Thermogenesis);04932(Non-alcoholic fatty liver disease (NAFLD));05010(Alzheimer disease);05012(Parkinson disease);05016(Huntington disease);05016(Huntington disease)	K02267	NA	cytochrome c oxidase subunit 6B2 [Source:MGI Symbol;Acc:MGI:3044182]	protein_coding;nonsense_mediated_decay;retained_intron	1.05319	1.20976	0.585209	0.320986	0.384006	0.420416	2.53078	1.33958	0.018446	0.994417	up	no
ENSMUSG00000031631	Cfap97	ENSMUST00000164504;ENSMUST00000110376;ENSMUST00000145080;ENSMUST00000145229;ENSMUST00000034048	GO:0003674(molecular_function);GO:0005575(cellular_component);GO:0008150(biological_process);GO:0008150(biological_process)	NA	NA	NA	cilia and flagella associated protein 97 [Source:MGI Symbol;Acc:MGI:1914006]	protein_coding;retained_intron	0.895854	0.572316	0.912269	1.35219	1.29509	2.45865	0.466211	-1.10095	0.0184648	0.994417	down	no
ENSMUSG00000059839	Zfp874b	ENSMUST00000019572;ENSMUST00000223868;ENSMUST00000223711;ENSMUST00000224308	GO:0003676(nucleic acid binding);GO:0005575(cellular_component);GO:0005634(nucleus);GO:0006355(regulation of transcription, DNA-templated);GO:0046872(metal ion binding);GO:0046872(metal ion binding)	05168(Herpes simplex virus 1 infection);05168(Herpes simplex virus 1 infection)	K09228	NA	zinc finger protein 874b [Source:MGI Symbol;Acc:MGI:3040702]	protein_coding;processed_transcript	1.30342	0.796334	1.14389	2.16414	2.0184	2.15224	0.512039	-0.965675	0.0184772	0.994417	down	no
ENSMUSG00000026663	Atf6	ENSMUST00000027974;ENSMUST00000182787	GO:0000139(Golgi membrane);GO:0000976(transcription regulatory region sequence-specific DNA binding);GO:0000977(RNA polymerase II regulatory region sequence-specific DNA binding);GO:0000978(RNA polymerase II cis-regulatory region sequence-specific DNA binding);GO:0001228(DNA-binding transcription activator activity, RNA polymerase II-specific);GO:0001654(eye development);GO:0003677(DNA binding);G…	04141(Protein processing in endoplasmic reticulum);05010(Alzheimer disease);05010(Alzheimer disease)	K09054	NA	activating transcription factor 6 [Source:MGI Symbol;Acc:MGI:1926157]	protein_coding;retained_intron	1.7889	1.78435	1.6682	2.25628	3.18094	6.2792	0.447359	-1.16049	0.018594	0.994417	down	no
ENSMUSG00000112621	Gm5173	ENSMUST00000219616	NA	NA	NA	NA	predicted gene 5173 [Source:MGI Symbol;Acc:MGI:3642939]	processed_pseudogene	0.263205	0.528474	0.067299	0.026934	0.063896	0	9.45699	3.24138	0.0186009	0.994417	up	no
ENSMUSG00000074619	1700034I23Rik	ENSMUST00000099123	GO:0000422(autophagy of mitochondrion);GO:0003674(molecular_function);GO:0005739(mitochondrion);GO:0031307(integral component of mitochondrial outer membrane)	NA	NA	NA	RIKEN cDNA 1700034I23 gene [Source:MGI Symbol;Acc:MGI:1920547]	protein_coding	0	0	0	0.05984	0.033313	0.07105	0.00182701	-9.0963	0.0186205	0.994417	down	no
ENSMUSG00000068129	Cst7	ENSMUST00000089200	GO:0004869(cysteine-type endopeptidase inhibitor activity);GO:0005576(extracellular region);GO:0005615(extracellular space);GO:0005737(cytoplasm);GO:0005764(lysosome);GO:0005768(endosome);GO:0005770(late endosome);GO:0005771(multivesicular body);GO:0005783(endoplasmic reticulum);GO:0005794(Golgi apparatus);GO:0006955(immune response);GO:0010466(negative regulation of peptidase activity);GO:003041…	NA	K13903	NA	cystatin F (leukocystatin) [Source:MGI Symbol;Acc:MGI:1298217]	protein_coding	0	0	0	0.155706	0.405077	0	0.000534966	-10.8683	0.0187352	0.994417	down	no
ENSMUSG00000059900	Tmem40	ENSMUST00000112946;ENSMUST00000170625	GO:0003674(molecular_function);GO:0005575(cellular_component);GO:0008150(biological_process);GO:0016020(membrane);GO:0016021(integral component of membrane);GO:0016021(integral component of membrane)	NA	NA	NA	transmembrane protein 40 [Source:MGI Symbol;Acc:MGI:2137870]	protein_coding	0	0	0	0.0239134	0.0665533	0.0943169	0.00162352	-9.26666	0.0188243	0.994417	down	no
ENSMUSG00000036896	C1qc	ENSMUST00000046332;ENSMUST00000153104	GO:0002376(immune system process);GO:0005515(protein binding);GO:0005576(extracellular region);GO:0005581(collagen trimer);GO:0005615(extracellular space);GO:0006958(complement activation, classical pathway);GO:0030853(negative regulation of granulocyte differentiation);GO:0045087(innate immune response);GO:0045202(synapse);GO:0045650(negative regulation of macrophage differentiation);GO:0098794(…	04610(Complement and coagulation cascades);05020(Prion diseases);05133(Pertussis);05142(Chagas disease (American trypanosomiasis));05150(Staphylococcus aureus infection);05322(Systemic lupus erythematosus);05322(Systemic lupus erythematosus)	K03988	NA	complement component 1, q subcomponent, C chain [Source:MGI Symbol;Acc:MGI:88225]	protein_coding;processed_transcript	49.6343	126.011	46.4319	48.0055	45.4165	25.1336	1.87319	0.905496	0.0188272	0.994417	up	no
ENSMUSG00000049988	Lrrc25	ENSMUST00000052437;ENSMUST00000210609	GO:0003674(molecular_function);GO:0005515(protein binding);GO:0005575(cellular_component);GO:0005737(cytoplasm);GO:0008150(biological_process);GO:0016020(membrane);GO:0016021(integral component of membrane);GO:0016021(integral component of membrane)	NA	NA	NA	leucine rich repeat containing 25 [Source:MGI Symbol;Acc:MGI:2445284]	protein_coding	1.80076	4.48841	1.832	1.43701	1.70453	0.925768	1.9967	0.997616	0.0188845	0.994417	up	no
ENSMUSG00000027602	Map1lc3a	ENSMUST00000029128;ENSMUST00000154596	GO:0000045(autophagosome assembly);GO:0000421(autophagosome membrane);GO:0000422(autophagy of mitochondrion);GO:0005515(protein binding);GO:0005543(phospholipid binding);GO:0005737(cytoplasm);GO:0005770(late endosome);GO:0005776(autophagosome);GO:0005829(cytosol);GO:0005856(cytoskeleton);GO:0005874(microtubule);GO:0006914(autophagy);GO:0006995(cellular response to nitrogen starvation);GO:0008017(…	04216(Ferroptosis);04216(Ferroptosis)	K10435	NA	microtubule-associated protein 1 light chain 3 alpha [Source:MGI Symbol;Acc:MGI:1915661]	protein_coding;processed_transcript	265.968	410.794	146.021	162.421	184.158	124.694	1.74587	0.803948	0.0189377	0.994417	up	no
ENSMUSG00000067235	H2-Q10	ENSMUST00000174589;ENSMUST00000068291;ENSMUST00000174525	GO:0002376(immune system process);GO:0002474(antigen processing and presentation of peptide antigen via MHC class I);GO:0002476(antigen processing and presentation of endogenous peptide antigen via MHC class Ib);GO:0005102(signaling receptor binding);GO:0005615(extracellular space);GO:0005783(endoplasmic reticulum);GO:0005794(Golgi apparatus);GO:0005797(Golgi medial cisterna);GO:0005886(plasma me…	04144(Endocytosis);04145(Phagosome);04218(Cellular senescence);04514(Cell adhesion molecules (CAMs));04612(Antigen processing and presentation);04650(Natural killer cell mediated cytotoxicity);04940(Type I diabetes mellitus);05163(Human cytomegalovirus infection);05165(Human papillomavirus infection);05166(Human T-cell leukemia virus 1 infection);05167(Kaposi sarcoma-associated herpesvirus infect…	K06751	NA	histocompatibility 2, Q region locus 10 [Source:MGI Symbol;Acc:MGI:95929]	retained_intron;protein_coding	0.826693	0.34641	0.621386	0.29833	0.37192	0.141445	2.2108	1.14457	0.0190594	0.994417	up	no
ENSMUSG00000085761	4930455G09Rik	ENSMUST00000126231	NA	NA	NA	NA	RIKEN cDNA 4930455G09 gene [Source:MGI Symbol;Acc:MGI:1926167]	antisense	0	0	0.086985	0.487385	0.385405	0.429823	0.0667773	-3.9045	0.0191092	0.994417	down	no
ENSMUSG00000035357	Pdzrn3	ENSMUST00000075994;ENSMUST00000124884;ENSMUST00000144505	GO:0004842(ubiquitin-protein transferase activity);GO:0005515(protein binding);GO:0005737(cytoplasm);GO:0007528(neuromuscular junction development);GO:0008270(zinc ion binding);GO:0016567(protein ubiquitination);GO:0016740(transferase activity);GO:0030054(cell junction);GO:0031594(neuromuscular junction);GO:0045202(synapse);GO:0046872(metal ion binding);GO:0061630(ubiquitin protein ligase activit…	NA	K15682	EC:2.3.2.27	PDZ domain containing RING finger 3 [Source:MGI Symbol;Acc:MGI:1933157]	protein_coding;processed_transcript;retained_intron	0.832032	0.734611	1.15213	1.34695	1.78823	2.18929	0.510618	-0.969683	0.0191509	0.994417	down	no
ENSMUSG00000022595	Lypd2	ENSMUST00000023260;ENSMUST00000188716	GO:0003674(molecular_function);GO:0005886(plasma membrane);GO:0016020(membrane);GO:0031225(anchored component of membrane);GO:0031225(anchored component of membrane)	NA	NA	NA	Ly6/Plaur domain containing 2 [Source:MGI Symbol;Acc:MGI:1915561]	protein_coding;retained_intron	2.38686	5.57443	0.78866	1.71249	0.595426	0.603747	3.00513	1.58743	0.0191881	0.994417	up	no
ENSMUSG00000016529	Il10	ENSMUST00000016673	GO:0001818(negative regulation of cytokine production);GO:0001938(positive regulation of endothelial cell proliferation);GO:0002237(response to molecule of bacterial origin);GO:0002719(negative regulation of cytokine production involved in immune response);GO:0002875(negative regulation of chronic inflammatory response to antigenic stimulus);GO:0002904(positive regulation of B cell apoptotic proc…	04060(Cytokine-cytokine receptor interaction);04068(FoxO signaling pathway);04625(C-type lectin receptor signaling pathway);04630(Jak-STAT signaling pathway);04660(T cell receptor signaling pathway);04672(Intestinal immune network for IgA production);05133(Pertussis);05140(Leishmaniasis);05142(Chagas disease (American trypanosomiasis));05143(African trypanosomiasis);05144(Malaria);05145(Toxoplasm…	K05443	NA	interleukin 10 [Source:MGI Symbol;Acc:MGI:96537]	protein_coding	0	0.172303	0.167049	0	0	0	1131.17	10.1436	0.0193093	0.994417	up	no
ENSMUSG00000036908	Unc93b1	ENSMUST00000161415;ENSMUST00000162708;ENSMUST00000165711;ENSMUST00000237112;ENSMUST00000162193;ENSMUST00000236920	GO:0002224(toll-like receptor signaling pathway);GO:0005768(endosome);GO:0005783(endoplasmic reticulum);GO:0016020(membrane);GO:0016021(integral component of membrane);GO:0034138(toll-like receptor 3 signaling pathway);GO:0034154(toll-like receptor 7 signaling pathway);GO:0034162(toll-like receptor 9 signaling pathway);GO:0035325(Toll-like receptor binding);GO:0035325(Toll-like receptor binding)	NA	NA	NA	unc-93 homolog B1, TLR signaling regulator [Source:MGI Symbol;Acc:MGI:1859307]	retained_intron;protein_coding	8.4357	14.8801	9.72341	7.67478	6.90648	6.12556	1.59557	0.674075	0.0193323	0.994417	up	no
ENSMUSG00000112008	Gm47218	ENSMUST00000218256	NA	NA	NA	NA	predicted gene, 47218 [Source:MGI Symbol;Acc:MGI:6096027]	TEC	0.014989	0	0	0.019399	0.184083	0.315823	0.0288636	-5.11461	0.0193492	0.994417	down	no
ENSMUSG00000020437	Myo1g	ENSMUST00000003459;ENSMUST00000131823;ENSMUST00000156878;ENSMUST00000134639	GO:0000146(microfilament motor activity);GO:0000166(nucleotide binding);GO:0001891(phagocytic cup);GO:0002250(adaptive immune response);GO:0002376(immune system process);GO:0002456(T cell mediated immunity);GO:0003774(motor activity);GO:0003779(actin binding);GO:0005516(calmodulin binding);GO:0005524(ATP binding);GO:0005546(phosphatidylinositol-4,5-bisphosphate binding);GO:0005547(phosphatidylino…	NA	K10356	NA	myosin IG [Source:MGI Symbol;Acc:MGI:1927091]	protein_coding;retained_intron	0.946289	1.20662	1.34742	0.684562	0.924192	0.358392	1.7794	0.831388	0.0194142	0.994417	up	no
ENSMUSG00000102496	Gm36989	ENSMUST00000193225	NA	NA	NA	NA	predicted gene, 36989 [Source:MGI Symbol;Acc:MGI:5610217]	TEC	0	0	0	0.120211	0.1235	0	0.00123097	-9.66599	0.0194591	0.994417	down	no
ENSMUSG00000083087	Gm11249	ENSMUST00000117071	NA	NA	NA	NA	predicted gene 11249 [Source:MGI Symbol;Acc:MGI:3650834]	processed_pseudogene	38.6711	66.7081	23.8125	24.4121	31.5854	12.078	1.89777	0.924307	0.0194935	0.994417	up	no
ENSMUSG00000030144	Clec4d	ENSMUST00000032240;ENSMUST00000203421;ENSMUST00000204826	GO:0002250(adaptive immune response);GO:0002292(T cell differentiation involved in immune response);GO:0002376(immune system process);GO:0005886(plasma membrane);GO:0016020(membrane);GO:0016021(integral component of membrane);GO:0030246(carbohydrate binding);GO:0030887(positive regulation of myeloid dendritic cell activation);GO:0034987(immunoglobulin receptor binding);GO:0038094(Fc-gamma recepto…	04625(C-type lectin receptor signaling pathway);04625(C-type lectin receptor signaling pathway)	K10058	NA	C-type lectin domain family 4, member d [Source:MGI Symbol;Acc:MGI:1298389]	protein_coding;retained_intron;nonsense_mediated_decay	0.935874	0.612911	0.247723	0.296527	0.150625	0.0319206	3.74997	1.90688	0.0195019	0.994417	up	no
ENSMUSG00000098332	Pigbos1	ENSMUST00000184126;ENSMUST00000184319	GO:0016020(membrane);GO:0016021(integral component of membrane);GO:0031307(integral component of mitochondrial outer membrane);GO:1900101(regulation of endoplasmic reticulum unfolded protein response);GO:1900101(regulation of endoplasmic reticulum unfolded protein response)	NA	NA	NA	Pigb opposite strand 1 [Source:MGI Symbol;Acc:MGI:1913614]	protein_coding;retained_intron	1.72129	1.72932	0.883137	0.782914	0.859158	0.76093	1.80347	0.850776	0.019565	0.994417	up	no
ENSMUSG00000023033	Scn8a	ENSMUST00000108909;ENSMUST00000201438	GO:0001518(voltage-gated sodium channel complex);GO:0005216(ion channel activity);GO:0005244(voltage-gated ion channel activity);GO:0005248(voltage-gated sodium channel activity);GO:0005261(cation channel activity);GO:0005272(sodium channel activity);GO:0005515(protein binding);GO:0005886(plasma membrane);GO:0006811(ion transport);GO:0006814(sodium ion transport);GO:0016020(membrane);GO:0016021(i…	NA	K04840	NA	sodium channel, voltage-gated, type VIII, alpha [Source:MGI Symbol;Acc:MGI:103169]	protein_coding	0.0153152	0.0122071	0	0	0	0	91.7411	6.5195	0.0195835	0.994417	up	no
ENSMUSG00000058715	Fcer1g	ENSMUST00000079957;ENSMUST00000150997;ENSMUST00000193973	GO:0001798(positive regulation of type IIa hypersensitivity);GO:0001805(positive regulation of type III hypersensitivity);GO:0001812(positive regulation of type I hypersensitivity);GO:0002283(neutrophil activation involved in immune response);GO:0002292(T cell differentiation involved in immune response);GO:0002376(immune system process);GO:0002431(Fc receptor mediated stimulatory signaling pathw…	04071(Sphingolipid signaling pathway);04072(Phospholipase D signaling pathway);04611(Platelet activation);04625(C-type lectin receptor signaling pathway);04650(Natural killer cell mediated cytotoxicity);04664(Fc epsilon RI signaling pathway);05152(Tuberculosis);05310(Asthma);05310(Asthma)	K07983	NA	Fc receptor, IgE, high affinity I, gamma polypeptide [Source:MGI Symbol;Acc:MGI:95496]	protein_coding;retained_intron	16.6705	45.1286	16.4255	17.1581	15.2511	5.53078	2.06179	1.0439	0.0195871	0.994417	up	no
ENSMUSG00000092075	Serpina4-ps1	ENSMUST00000166601	NA	NA	NA	NA	serine (or cysteine) peptidase inhibitor, clade A, member 4, pseudogene 1 [Source:MGI Symbol;Acc:MGI:2448363]	unprocessed_pseudogene	0.160666	0.022456	0.634271	0.031624	0.037732	0	11.7855	3.55894	0.0195948	0.994417	up	no
ENSMUSG00000041481	Serpina3g	ENSMUST00000043315;ENSMUST00000171065;ENSMUST00000171916;ENSMUST00000170628	GO:0005615(extracellular space);GO:0005615(extracellular space)	NA	NA	NA	serine (or cysteine) peptidase inhibitor, clade A, member 3G [Source:MGI Symbol;Acc:MGI:105046]	protein_coding;processed_transcript	0.801788	4.25858	1.35284	1.33653	0.763844	0.528019	2.43998	1.28687	0.0200448	0.994417	up	no
ENSMUSG00000044811	Cd300c2	ENSMUST00000092464;ENSMUST00000141188	GO:0002376(immune system process);GO:0005515(protein binding);GO:0005886(plasma membrane);GO:0016020(membrane);GO:0016021(integral component of membrane);GO:0050715(positive regulation of cytokine secretion);GO:0050715(positive regulation of cytokine secretion)	NA	K06719	NA	CD300C molecule 2 [Source:MGI Symbol;Acc:MGI:2153249]	protein_coding;nonsense_mediated_decay	2.40846	6.00398	2.52577	2.65488	1.43159	1.03186	2.13707	1.09564	0.0201634	0.994417	up	no
ENSMUSG00000079043	Fastkd5	ENSMUST00000110262;ENSMUST00000179273	GO:0000963(mitochondrial RNA processing);GO:0003723(RNA binding);GO:0004672(protein kinase activity);GO:0005739(mitochondrion);GO:0006397(mRNA processing);GO:0019843(rRNA binding);GO:0035770(ribonucleoprotein granule);GO:0042645(mitochondrial nucleoid);GO:0044528(regulation of mitochondrial mRNA stability);GO:0044528(regulation of mitochondrial mRNA stability)	NA	NA	NA	FAST kinase domains 5 [Source:MGI Symbol;Acc:MGI:2139469]	protein_coding	0.715606	0.625478	1.4432	1.89153	2.09563	1.93768	0.469933	-1.08947	0.0201638	0.994417	down	no
ENSMUSG00000009185	Ccl8	ENSMUST00000009329	GO:0002548(monocyte chemotaxis);GO:0005125(cytokine activity);GO:0005576(extracellular region);GO:0005615(extracellular space);GO:0006935(chemotaxis);GO:0006954(inflammatory response);GO:0006955(immune response);GO:0007165(signal transduction);GO:0007186(G protein-coupled receptor signaling pathway);GO:0008009(chemokine activity);GO:0008201(heparin binding);GO:0030593(neutrophil chemotaxis);GO:00…	04060(Cytokine-cytokine receptor interaction);04062(Chemokine signaling pathway)	K16596	NA	chemokine (C-C motif) ligand 8 [Source:MGI Symbol;Acc:MGI:101878]	protein_coding	12.1031	26.957	6.51187	10.414	6.39962	1.84596	2.44228	1.28823	0.0201677	0.994417	up	no
ENSMUSG00000107002	0610012G03Rik	ENSMUST00000202722	NA	NA	NA	NA	RIKEN cDNA 0610012G03 gene [Source:MGI Symbol;Acc:MGI:1913301]	protein_coding	27.7558	24.2368	16.5001	14.7919	17.8404	8.74507	1.65532	0.727107	0.0201968	0.994417	up	no
ENSMUSG00000025176	Hoga1	ENSMUST00000081714;ENSMUST00000168414;ENSMUST00000167381;ENSMUST00000172244	GO:0003824(catalytic activity);GO:0005739(mitochondrion);GO:0008700(4-hydroxy-2-oxoglutarate aldolase activity);GO:0009436(glyoxylate catabolic process);GO:0016829(lyase activity);GO:0019470(4-hydroxyproline catabolic process);GO:0033609(oxalate metabolic process);GO:0042803(protein homodimerization activity);GO:0042866(pyruvate biosynthetic process);GO:0046487(glyoxylate metabolic process);GO:00…	00330(Arginine and proline metabolism);00630(Glyoxylate and dicarboxylate metabolism);00630(Glyoxylate and dicarboxylate metabolism)	K18123	EC:4.1.3.16	4-hydroxy-2-oxoglutarate aldolase 1 [Source:MGI Symbol;Acc:MGI:1914682]	protein_coding;processed_transcript;retained_intron	0.378694	0.361224	0.538821	0.255732	0.0371507	0.084354	3.38975	1.76118	0.0202633	0.994417	up	no
ENSMUSG00000057135	Scimp	ENSMUST00000108534	GO:0001726(ruffle);GO:0001772(immunological synapse);GO:0002367(cytokine production involved in immune response);GO:0002732(positive regulation of dendritic cell cytokine production);GO:0005515(protein binding);GO:0005886(plasma membrane);GO:0016020(membrane);GO:0016021(integral component of membrane);GO:0030175(filopodium);GO:0031256(leading edge membrane);GO:0031259(uropod membrane);GO:0031410(…	NA	NA	NA	SLP adaptor and CSK interacting membrane protein [Source:MGI Symbol;Acc:MGI:3610314]	protein_coding	0.805005	1.69829	0.707312	0.23422	0.532022	0.451381	2.63678	1.39878	0.020267	0.994417	up	no
ENSMUSG00000058833	Rex1bd	ENSMUST00000133683;ENSMUST00000075175;ENSMUST00000138196;ENSMUST00000135773;ENSMUST00000136913;ENSMUST00000128620;ENSMUST00000143598;ENSMUST00000132107	GO:0003674(molecular_function);GO:0005575(cellular_component);GO:0008150(biological_process);GO:0008150(biological_process)	NA	NA	NA	required for excision 1-B domain containing [Source:MGI Symbol;Acc:MGI:1913712]	processed_transcript;protein_coding;retained_intron	31.043	45.9094	14.0036	16.5948	21.8802	10.1555	1.87035	0.903305	0.0202815	0.994417	up	no
ENSMUSG00000044501	Zfp758	ENSMUST00000088765;ENSMUST00000149699;ENSMUST00000121315;ENSMUST00000072477	GO:0003676(nucleic acid binding);GO:0005575(cellular_component);GO:0006355(regulation of transcription, DNA-templated);GO:0046872(metal ion binding);GO:0046872(metal ion binding)	NA	NA	NA	zinc finger protein 758 [Source:MGI Symbol;Acc:MGI:2385044]	protein_coding	1.19789	0.938502	1.90981	2.29855	3.45381	2.51098	0.489657	-1.03016	0.02033	0.994417	down	no
ENSMUSG00000021234	Fam161b	ENSMUST00000065536;ENSMUST00000021659;ENSMUST00000126752	GO:0003674(molecular_function);GO:0005881(cytoplasmic microtubule);GO:0005929(cilium);GO:0015630(microtubule cytoskeleton);GO:0044782(cilium organization);GO:0044782(cilium organization)	NA	NA	NA	family with sequence similarity 161, member B [Source:MGI Symbol;Acc:MGI:2443027]	protein_coding;retained_intron	0.427891	0.498276	0.701295	0.751281	1.1296	1.96433	0.423244	-1.24044	0.0203494	0.994417	down	no
ENSMUSG00000108435	Gm45051	ENSMUST00000206838	NA	NA	NA	NA	predicted gene 45051 [Source:MGI Symbol;Acc:MGI:5753627]	antisense	0.708713	2.45271	0.863502	0.508556	0.650767	0.315467	2.72915	1.44845	0.0203919	0.994417	up	no
ENSMUSG00000105021	Gm8234	ENSMUST00000198523	NA	NA	NA	NA	predicted gene 8234 [Source:MGI Symbol;Acc:MGI:3779790]	processed_pseudogene	0.210506	0	0.297022	0	0	0.011972	42.3929	5.40575	0.0204362	0.994417	up	no
ENSMUSG00000067344	Rps25-ps1	ENSMUST00000119876	NA	NA	NA	NA	ribosomal protein S25, pseudogene 1 [Source:MGI Symbol;Acc:MGI:3642902]	processed_pseudogene	1.33071	0.791481	2.39014	1.61508	4.93201	8.78836	0.294242	-1.76493	0.0204436	0.994417	down	no
ENSMUSG00000102758	Naaladl2	ENSMUST00000203414	GO:0003674(molecular_function);GO:0005654(nucleoplasm);GO:0009617(response to bacterium);GO:0016020(membrane);GO:0016021(integral component of membrane)	NA	K01301	EC:3.4.17.21	N-acetylated alpha-linked acidic dipeptidase-like 2 [Source:MGI Symbol;Acc:MGI:2685867]	protein_coding	0	0	0.00526498	0.0294767	0.0233219	0.0256322	0.067129	-3.89692	0.020467	0.994417	down	no
ENSMUSG00000097587	4930578M01Rik	ENSMUST00000230013;ENSMUST00000180490;ENSMUST00000230737	NA	NA	NA	NA	RIKEN cDNA 4930578M01 gene [Source:MGI Symbol;Acc:MGI:1923201]	lincRNA;retained_intron	0	0.00332987	0.00807358	0.0123716	0.0549989	0.0660912	0.0854436	-3.54888	0.0205274	0.994417	down	no
ENSMUSG00000055818	A230083G16Rik	ENSMUST00000069553	NA	NA	NA	NA	RIKEN cDNA A230083G16 gene [Source:MGI Symbol;Acc:MGI:3045289]	antisense	0	0	0	0.2381	0.049039	0.102829	0.000769294	-10.3442	0.020538	0.994417	down	no
ENSMUSG00000040705	A930016O22Rik	ENSMUST00000208685;ENSMUST00000047020	NA	NA	NA	NA	RIKEN cDNA A930016O22 gene [Source:MGI Symbol;Acc:MGI:3605623]	antisense	0.11335	0.0754238	0.124589	0.363053	0.143773	0.727128	0.253951	-1.97738	0.0206071	0.994417	down	no
ENSMUSG00000015337	Endog	ENSMUST00000015481	GO:0000014(single-stranded DNA endodeoxyribonuclease activity);GO:0000737(DNA catabolic process, endonucleolytic);GO:0001701(in utero embryonic development);GO:0003676(nucleic acid binding);GO:0004518(nuclease activity);GO:0004519(endonuclease activity);GO:0004521(endoribonuclease activity);GO:0004536(deoxyribonuclease activity);GO:0005634(nucleus);GO:0005739(mitochondrion);GO:0005743(mitochondri…	04210(Apoptosis)	K01173	NA	endonuclease G [Source:MGI Symbol;Acc:MGI:1261433]	protein_coding	30.7291	27.4334	12.4316	14.3203	15.8067	10.8729	1.72181	0.783924	0.0206104	0.994417	up	no
ENSMUSG00000003378	Grik5	ENSMUST00000003468;ENSMUST00000206134;ENSMUST00000205661;ENSMUST00000206095;ENSMUST00000205993;ENSMUST00000206132;ENSMUST00000205328	GO:0004970(ionotropic glutamate receptor activity);GO:0005216(ion channel activity);GO:0005515(protein binding);GO:0005654(nucleoplasm);GO:0005783(endoplasmic reticulum);GO:0005886(plasma membrane);GO:0006621(protein retention in ER lumen);GO:0006811(ion transport);GO:0007268(chemical synaptic transmission);GO:0008066(glutamate receptor activity);GO:0008328(ionotropic glutamate receptor complex);…	04080(Neuroactive ligand-receptor interaction);04724(Glutamatergic synapse);04724(Glutamatergic synapse)	K05205	NA	glutamate receptor, ionotropic, kainate 5 (gamma 2) [Source:MGI Symbol;Acc:MGI:95818]	protein_coding;nonsense_mediated_decay;retained_intron;processed_transcript	0.920883	1.01351	1.41981	0.643289	0.613325	0.81687	1.61766	0.693913	0.0208529	0.994417	up	no
ENSMUSG00000057315	Arhgap24	ENSMUST00000112852;ENSMUST00000112853;ENSMUST00000094559;ENSMUST00000070000;ENSMUST00000126125	GO:0001525(angiogenesis);GO:0005096(GTPase activator activity);GO:0005737(cytoplasm);GO:0005856(cytoskeleton);GO:0005912(adherens junction);GO:0005925(focal adhesion);GO:0007165(signal transduction);GO:0007275(multicellular organism development);GO:0030054(cell junction);GO:0030154(cell differentiation);GO:0035021(negative regulation of Rac protein signal transduction);GO:0035313(wound healing, s…	NA	K20642	NA	Rho GTPase activating protein 24 [Source:MGI Symbol;Acc:MGI:1922647]	protein_coding;retained_intron	0.394235	0.181143	0.616167	0.512142	0.851702	1.60627	0.401179	-1.31768	0.0209979	0.994417	down	no
ENSMUSG00000021643	Serf1	ENSMUST00000022145	GO:0003674(molecular_function);GO:0005634(nucleus);GO:0005737(cytoplasm);GO:0005829(cytosol);GO:0008150(biological_process);GO:0032991(protein-containing complex)	NA	NA	NA	small EDRK-rich factor 1 [Source:MGI Symbol;Acc:MGI:1337114]	protein_coding	3.25137	2.41726	1.83328	1.46248	1.62768	0.615254	2.02458	1.01762	0.0210502	0.994417	up	no
ENSMUSG00000064264	Zfp428	ENSMUST00000071361;ENSMUST00000176880;ENSMUST00000177205;ENSMUST00000177228	GO:0003676(nucleic acid binding);GO:0008150(biological_process);GO:0046872(metal ion binding);GO:0046872(metal ion binding)	NA	NA	NA	zinc finger protein 428 [Source:MGI Symbol;Acc:MGI:1916463]	protein_coding	5.11561	5.46115	2.67541	2.80111	2.15905	2.53619	1.76781	0.821967	0.0210875	0.994417	up	no
ENSMUSG00000098050	Gm5345	ENSMUST00000183076	NA	NA	NA	NA	predicted gene 5345 [Source:MGI Symbol;Acc:MGI:3644320]	processed_pseudogene	0	0	0	0.134132	0.097388	0.128226	0.000833922	-10.2278	0.0211488	0.994417	down	no
ENSMUSG00000103731	Gm17530	ENSMUST00000194336;ENSMUST00000194439	NA	NA	NA	NA	predicted gene, 17530 [Source:MGI Symbol;Acc:MGI:4937164]	TEC	1.49554	0.821652	0.483112	0.238311	0.200243	0.248909	4.07339	2.02623	0.0212396	0.994417	up	no
ENSMUSG00000022615	Tymp	ENSMUST00000023285	GO:0000002(mitochondrial genome maintenance);GO:0004645(1,4-alpha-oligoglucan phosphorylase activity);GO:0005829(cytosol);GO:0006206(pyrimidine nucleobase metabolic process);GO:0006213(pyrimidine nucleoside metabolic process);GO:0006935(chemotaxis);GO:0009032(thymidine phosphorylase activity);GO:0009887(animal organ morphogenesis);GO:0016154(pyrimidine-nucleoside phosphorylase activity);GO:001674…	00240(Pyrimidine metabolism);00983(Drug metabolism - other enzymes);05219(Bladder cancer)	K00758	EC:2.4.2.4	thymidine phosphorylase [Source:MGI Symbol;Acc:MGI:1920212]	protein_coding	0.818257	1.32879	0.400678	0.190918	0.070203	0.577563	3.03776	1.60301	0.0213587	0.994417	up	no
ENSMUSG00000027534	Snx16	ENSMUST00000029047;ENSMUST00000099223	GO:0005737(cytoplasm);GO:0005764(lysosome);GO:0005768(endosome);GO:0005769(early endosome);GO:0005770(late endosome);GO:0005829(cytosol);GO:0006622(protein targeting to lysosome);GO:0008289(lipid binding);GO:0008333(endosome to lysosome transport);GO:0015031(protein transport);GO:0016020(membrane);GO:0031313(extrinsic component of endosome membrane);GO:0031901(early endosome membrane);GO:0031902(…	NA	K17928	NA	sorting nexin 16 [Source:MGI Symbol;Acc:MGI:1921968]	protein_coding	1.07956	0.51811	1.09938	1.95832	2.1887	1.61456	0.468109	-1.09508	0.0213754	0.994417	down	no
ENSMUSG00000021908	Ncoa4-ps	ENSMUST00000022467	NA	NA	NA	NA	nuclear receptor coactivator 4, pseudogene [Source:MGI Symbol;Acc:MGI:3648259]	processed_pseudogene	0.231083	0.090873	0.644805	0.759388	0.568265	2.06234	0.285181	-1.81005	0.0213913	0.994417	down	no
ENSMUSG00000029307	Dmp1	ENSMUST00000066708	GO:0001503(ossification);GO:0005576(extracellular region);GO:0005634(nucleus);GO:0005737(cytoplasm);GO:0010811(positive regulation of cell-substrate adhesion);GO:0030198(extracellular matrix organization);GO:0030544(Hsp70 protein binding);GO:0031012(extracellular matrix);GO:0031214(biomineral tissue development);GO:0050840(extracellular matrix binding);GO:0070173(regulation of enamel mineralizati…	NA	NA	NA	dentin matrix protein 1 [Source:MGI Symbol;Acc:MGI:94910]	protein_coding	0	0	0	0	0.158122	0.038618	0.00152486	-9.35711	0.0214925	0.994417	down	no
ENSMUSG00000031444	F10	ENSMUST00000063820;ENSMUST00000123768	GO:0004252(serine-type endopeptidase activity);GO:0005509(calcium ion binding);GO:0005543(phospholipid binding);GO:0005576(extracellular region);GO:0005615(extracellular space);GO:0005783(endoplasmic reticulum);GO:0006508(proteolysis);GO:0007596(blood coagulation);GO:0007599(hemostasis);GO:0008233(peptidase activity);GO:0008236(serine-type peptidase activity);GO:0016020(membrane);GO:0016787(hydro…	04610(Complement and coagulation cascades);04610(Complement and coagulation cascades)	NA	NA	coagulation factor X [Source:MGI Symbol;Acc:MGI:103107]	protein_coding	0.352169	0.149751	0.277895	0.0908009	0.105615	0.0586267	3.0576	1.6124	0.021522	0.994417	up	no
ENSMUSG00000060586	H2-Eb1	ENSMUST00000074557;ENSMUST00000236232;ENSMUST00000235530;ENSMUST00000235501;ENSMUST00000235729	GO:0002250(adaptive immune response);GO:0002504(antigen processing and presentation of peptide or polysaccharide antigen via MHC class II);GO:0006955(immune response);GO:0016020(membrane);GO:0016021(integral component of membrane);GO:0019882(antigen processing and presentation);GO:0042613(MHC class II protein complex);GO:0042613(MHC class II protein complex)	04145(Phagosome);04514(Cell adhesion molecules (CAMs));04612(Antigen processing and presentation);04640(Hematopoietic cell lineage);04658(Th1 and Th2 cell differentiation);04659(Th17 cell differentiation);04672(Intestinal immune network for IgA production);04940(Type I diabetes mellitus);05140(Leishmaniasis);05145(Toxoplasmosis);05150(Staphylococcus aureus infection);05152(Tuberculosis);05164(Inf…	K06752	NA	histocompatibility 2, class II antigen E beta [Source:MGI Symbol;Acc:MGI:95901]	protein_coding;nonsense_mediated_decay;retained_intron	21.4678	147.204	43.2134	38.7664	32.8863	27.3779	2.13959	1.09733	0.0215312	0.994417	up	no
ENSMUSG00000035242	Oaz1	ENSMUST00000179894;ENSMUST00000180036;ENSMUST00000179341;ENSMUST00000060987;ENSMUST00000177850;ENSMUST00000179620;ENSMUST00000179172	GO:0005515(protein binding);GO:0005634(nucleus);GO:0005737(cytoplasm);GO:0005829(cytosol);GO:0006595(polyamine metabolic process);GO:0006596(polyamine biosynthetic process);GO:0008073(ornithine decarboxylase inhibitor activity);GO:0019899(enzyme binding);GO:0043086(negative regulation of catalytic activity);GO:0044877(protein-containing complex binding);GO:0045732(positive regulation of protein c…	NA	K16548	NA	ornithine decarboxylase antizyme 1 [Source:MGI Symbol;Acc:MGI:109433]	retained_intron;protein_coding	129.804	182.889	72.9461	74.4653	75.9171	83.0644	1.65193	0.724155	0.0215806	0.994417	up	no
ENSMUSG00000091957	Rps2-ps10	ENSMUST00000076842;ENSMUST00000170335	NA	NA	NA	NA	ribosomal protein S2, pseudogene 10 [Source:MGI Symbol;Acc:MGI:3645604]	transcribed_processed_pseudogene;processed_transcript	40.6431	58.826	25.1305	25.0297	29.3725	20.2471	1.66913	0.739099	0.0216273	0.994417	up	no
ENSMUSG00000022436	Sh3bp1	ENSMUST00000001226;ENSMUST00000229803;ENSMUST00000151146;ENSMUST00000109698;ENSMUST00000132047;ENSMUST00000231057;ENSMUST00000229492	GO:0000145(exocyst);GO:0001891(phagocytic cup);GO:0005096(GTPase activator activity);GO:0005515(protein binding);GO:0005634(nucleus);GO:0005737(cytoplasm);GO:0005829(cytosol);GO:0005912(adherens junction);GO:0005923(bicellular tight junction);GO:0006909(phagocytosis);GO:0006911(phagocytosis, engulfment);GO:0007015(actin filament organization);GO:0007165(signal transduction);GO:0016477(cell migrat…	NA	K20652	NA	SH3-domain binding protein 1 [Source:MGI Symbol;Acc:MGI:104603]	protein_coding;retained_intron;nonsense_mediated_decay	1.78116	3.26227	2.36334	1.05429	1.59313	1.68716	1.70876	0.772952	0.021633	0.994417	up	no
ENSMUSG00000025723	Nmb	ENSMUST00000026817;ENSMUST00000119428;ENSMUST00000149792;ENSMUST00000146619	GO:0005184(neuropeptide hormone activity);GO:0005576(extracellular region);GO:0007204(positive regulation of cytosolic calcium ion concentration);GO:0007218(neuropeptide signaling pathway);GO:0008284(positive regulation of cell population proliferation);GO:0031710(neuromedin B receptor binding);GO:0042593(glucose homeostasis);GO:0043005(neuron projection);GO:0046887(positive regulation of hormone…	04080(Neuroactive ligand-receptor interaction);04080(Neuroactive ligand-receptor interaction)	K05223	NA	neuromedin B [Source:MGI Symbol;Acc:MGI:1915289]	protein_coding;retained_intron	9.01254	15.9739	5.55069	6.8484	5.76532	2.8	1.98116	0.986347	0.0216397	0.994417	up	no
ENSMUSG00000048967	Yjefn3	ENSMUST00000152938;ENSMUST00000152456	GO:0002040(sprouting angiogenesis);GO:0005739(mitochondrion);GO:0006869(lipid transport);GO:0008150(biological_process);GO:0008593(regulation of Notch signaling pathway);GO:0010874(regulation of cholesterol efflux);GO:0016020(membrane);GO:0016525(negative regulation of angiogenesis);GO:0031580(membrane raft distribution);GO:0052856(NADHX epimerase activity);GO:0052857(NADPHX epimerase activity);G…	NA	NA	NA	YjeF N-terminal domain containing 3 [Source:MGI Symbol;Acc:MGI:2681845]	protein_coding;processed_transcript	6.45958	5.52091	2.6556	1.86054	2.15047	3.55256	1.93508	0.952393	0.0216428	0.994417	up	no
ENSMUSG00000030588	Yif1b	ENSMUST00000032809;ENSMUST00000138128;ENSMUST00000108237;ENSMUST00000108238;ENSMUST00000142519	GO:0000139(Golgi membrane);GO:0003674(molecular_function);GO:0005783(endoplasmic reticulum);GO:0005789(endoplasmic reticulum membrane);GO:0005793(endoplasmic reticulum-Golgi intermediate compartment);GO:0005794(Golgi apparatus);GO:0006612(protein targeting to membrane);GO:0006888(endoplasmic reticulum to Golgi vesicle-mediated transport);GO:0015031(protein transport);GO:0016020(membrane);GO:00160…	NA	K20362	NA	Yip1 interacting factor homolog B (S. cerevisiae) [Source:MGI Symbol;Acc:MGI:1924504]	protein_coding	34.3305	56.6039	14.3635	18.9762	18.6814	19.5668	1.84009	0.879776	0.02173	0.994417	up	no
ENSMUSG00000097133	Gm26628	ENSMUST00000181028	NA	NA	NA	NA	predicted gene, 26628 [Source:MGI Symbol;Acc:MGI:5477122]	antisense	0	0	0	0.103836	0.062606	0.050429	0.00138331	-9.49766	0.0218194	0.994417	down	no
ENSMUSG00000029832	Nfe2l3	ENSMUST00000005103	GO:0000122(negative regulation of transcription by RNA polymerase II);GO:0000976(transcription regulatory region sequence-specific DNA binding);GO:0000978(RNA polymerase II cis-regulatory region sequence-specific DNA binding);GO:0001227(DNA-binding transcription repressor activity, RNA polymerase II-specific);GO:0003677(DNA binding);GO:0003700(DNA-binding transcription factor activity);GO:0005634…	NA	K09040	NA	nuclear factor, erythroid derived 2, like 3 [Source:MGI Symbol;Acc:MGI:1339958]	protein_coding	0	0	0	0.0458065	0.13133	0	0.00169361	-9.20568	0.0218563	0.994417	down	no
ENSMUSG00000058773	H1f5	ENSMUST00000080511	GO:0000122(negative regulation of transcription by RNA polymerase II);GO:0000786(nucleosome);GO:0000790(nuclear chromatin);GO:0003677(DNA binding);GO:0003690(double-stranded DNA binding);GO:0005515(protein binding);GO:0005634(nucleus);GO:0005694(chromosome);GO:0005719(nuclear euchromatin);GO:0005720(nuclear heterochromatin);GO:0006325(chromatin organization);GO:0006334(nucleosome assembly);GO:000…	NA	K11275	NA	H1.5 linker histone, cluster member [Source:MGI Symbol;Acc:MGI:1861461]	protein_coding	0	0	0	0.275507	0.098037	0.142937	0.000580854	-10.7495	0.021862	0.994417	down	no
ENSMUSG00000040212	Emp3	ENSMUST00000164119;ENSMUST00000038876;ENSMUST00000210939;ENSMUST00000210937;ENSMUST00000210297	GO:0005886(plasma membrane);GO:0008219(cell death);GO:0016020(membrane);GO:0016021(integral component of membrane);GO:0032060(bleb assembly);GO:0032060(bleb assembly)	NA	NA	NA	epithelial membrane protein 3 [Source:MGI Symbol;Acc:MGI:1098729]	protein_coding;retained_intron	20.7867	40.8257	18.3999	17.5039	18.4542	7.01331	1.86199	0.896848	0.0219361	0.994417	up	no
ENSMUSG00000095630	Igkv6-23	ENSMUST00000103386	GO:0002377(immunoglobulin production);GO:0005615(extracellular space);GO:0006955(immune response)	NA	NA	NA	immunoglobulin kappa variable 6-23 [Source:MGI Symbol;Acc:MGI:3711980]	IG_V_gene	0	0	0	0.346717	0.374932	0.289267	0.000296761	-11.7184	0.0219989	0.994417	down	no
ENSMUSG00000006057	Atp5g1	ENSMUST00000107686;ENSMUST00000090541;ENSMUST00000107684;ENSMUST00000178611	GO:0000276(mitochondrial proton-transporting ATP synthase complex, coupling factor F(o));GO:0005739(mitochondrion);GO:0005743(mitochondrial inner membrane);GO:0005753(mitochondrial proton-transporting ATP synthase complex);GO:0006754(ATP biosynthetic process);GO:0006811(ion transport);GO:0008289(lipid binding);GO:0009631(cold acclimation);GO:0010917(negative regulation of mitochondrial membrane p…	00190(Oxidative phosphorylation);04714(Thermogenesis);05010(Alzheimer disease);05012(Parkinson disease);05016(Huntington disease);05016(Huntington disease)	K02128	NA	ATP synthase, H+ transporting, mitochondrial F0 complex, subunit C1 (subunit 9) [Source:MGI Symbol;Acc:MGI:107653]	protein_coding	210.842	326.451	93.6901	114.3	151.735	78.8212	1.82969	0.871603	0.0220237	0.994417	up	no
ENSMUSG00000029810	Tmem176b	ENSMUST00000166247;ENSMUST00000205147;ENSMUST00000203229;ENSMUST00000203501;ENSMUST00000164733;ENSMUST00000203265;ENSMUST00000203618;ENSMUST00000204073;ENSMUST00000203355;ENSMUST00000101429;ENSMUST00000204783	GO:0005515(protein binding);GO:0005634(nucleus);GO:0016020(membrane);GO:0016021(integral component of membrane);GO:0030154(cell differentiation);GO:0031965(nuclear membrane);GO:2001199(negative regulation of dendritic cell differentiation);GO:2001199(negative regulation of dendritic cell differentiation)	NA	NA	NA	transmembrane protein 176B [Source:MGI Symbol;Acc:MGI:1916348]	protein_coding;retained_intron	16.1053	38.9709	15.8632	15.758	14.4829	9.65226	1.77824	0.830447	0.0220348	0.994417	up	no
ENSMUSG00000073888	Ccl27a	ENSMUST00000173865;ENSMUST00000108032;ENSMUST00000144090;ENSMUST00000151142;ENSMUST00000136768;ENSMUST00000108037;ENSMUST00000151909;ENSMUST00000155322;ENSMUST00000138337;ENSMUST00000108033;ENSMUST00000108036;ENSMUST00000108035;ENSMUST00000143676;ENSMUST00000131349;ENSMUST00000133556;ENSMUST00000133572	GO:0005125(cytokine activity);GO:0005576(extracellular region);GO:0005615(extracellular space);GO:0006955(immune response);GO:0007165(signal transduction);GO:0008009(chemokine activity);GO:0060326(cell chemotaxis);GO:0060326(cell chemotaxis)	04060(Cytokine-cytokine receptor interaction);04062(Chemokine signaling pathway);04062(Chemokine signaling pathway)	K16598	NA	chemokine (C-C motif) ligand 27A [Source:MGI Symbol;Acc:MGI:1343459]	protein_coding;retained_intron;nonsense_mediated_decay	1.6358	3.24685	1.26026	0.958855	1.32306	0.975288	1.88594	0.915287	0.0221368	0.994417	up	no
ENSMUSG00000002768	Mea1	ENSMUST00000233430;ENSMUST00000233032;ENSMUST00000233385;ENSMUST00000002845;ENSMUST00000233491;ENSMUST00000233612;ENSMUST00000233644;ENSMUST00000232732	GO:0005737(cytoplasm);GO:0007275(multicellular organism development);GO:0007283(spermatogenesis);GO:0030154(cell differentiation);GO:0030154(cell differentiation)	NA	NA	NA	male enhanced antigen 1 [Source:MGI Symbol;Acc:MGI:96957]	protein_coding	13.2995	26.6793	11.7249	11.4684	11.6108	6.08434	1.77289	0.826101	0.0221675	0.994417	up	no
ENSMUSG00000020163	Uqcr11	ENSMUST00000020372;ENSMUST00000141683;ENSMUST00000138428	GO:0005739(mitochondrion);GO:0005743(mitochondrial inner membrane);GO:0008121(ubiquinol-cytochrome-c reductase activity);GO:0009055(electron transfer activity);GO:0016020(membrane);GO:0016021(integral component of membrane);GO:0022900(electron transport chain);GO:0055114(oxidation-reduction process);GO:0070469(respirasome);GO:0070469(respirasome)	00190(Oxidative phosphorylation);04260(Cardiac muscle contraction);04714(Thermogenesis);04932(Non-alcoholic fatty liver disease (NAFLD));05010(Alzheimer disease);05012(Parkinson disease);05016(Huntington disease);05016(Huntington disease)	K00420	NA	ubiquinol-cytochrome c reductase, complex III subunit XI [Source:MGI Symbol;Acc:MGI:1913844]	protein_coding;processed_transcript	302.255	315.8	147.55	161.061	194.134	77.6914	1.7686	0.822609	0.0222748	0.994417	up	no
ENSMUSG00000030688	Stard10	ENSMUST00000032927;ENSMUST00000172630;ENSMUST00000163799;ENSMUST00000174083;ENSMUST00000210192;ENSMUST00000167888;ENSMUST00000173270	GO:0005737(cytoplasm);GO:0005829(cytosol);GO:0005902(microvillus);GO:0005929(cilium);GO:0006869(lipid transport);GO:0008289(lipid binding);GO:0016020(membrane);GO:0031514(motile cilium);GO:0032782(bile acid secretion);GO:0035360(positive regulation of peroxisome proliferator activated receptor signaling pathway);GO:0042995(cell projection);GO:0046581(intercellular canaliculus);GO:0046581(intercel…	NA	NA	NA	START domain containing 10 [Source:MGI Symbol;Acc:MGI:1860093]	protein_coding;retained_intron	12.6216	23.5306	12.5952	9.19809	8.58586	12.0438	1.6343	0.708669	0.0222762	0.994417	up	no
ENSMUSG00000043162	Pyurf	ENSMUST00000053386	GO:0000506(glycosylphosphatidylinositol-N-acetylglucosaminyltransferase (GPI-GnT) complex);GO:0003674(molecular_function);GO:0005739(mitochondrion);GO:0005789(endoplasmic reticulum membrane);GO:0005886(plasma membrane);GO:0006506(GPI anchor biosynthetic process);GO:0009893(positive regulation of metabolic process)	NA	NA	NA	Pigy upstream reading frame [Source:MGI Symbol;Acc:MGI:1913709]	protein_coding	14.5311	15.2663	10.2418	9.75195	9.74827	6.24526	1.55519	0.637094	0.0222963	0.994417	up	no
ENSMUSG00000020477	Mrps24	ENSMUST00000020770;ENSMUST00000154330;ENSMUST00000149980;ENSMUST00000132874;ENSMUST00000123697	GO:0003735(structural constituent of ribosome);GO:0005739(mitochondrion);GO:0005763(mitochondrial small ribosomal subunit);GO:0005840(ribosome);GO:0032543(mitochondrial translation);GO:0032543(mitochondrial translation)	NA	K17403	NA	mitochondrial ribosomal protein S24 [Source:MGI Symbol;Acc:MGI:1928142]	retained_intron;protein_coding;processed_transcript	25.8115	32.4785	15.022	15.1844	17.4079	12.1645	1.63801	0.711941	0.0223181	0.994417	up	no
ENSMUSG00000078572	Ndufaf8	ENSMUST00000106223;ENSMUST00000186913;ENSMUST00000185558	GO:0003674(molecular_function);GO:0005739(mitochondrion);GO:0032981(mitochondrial respiratory chain complex I assembly);GO:0032981(mitochondrial respiratory chain complex I assembly)	NA	NA	NA	NADH:ubiquinone oxidoreductase complex assembly factor 8 [Source:MGI Symbol;Acc:MGI:1913676]	protein_coding;retained_intron	35.3308	31.7458	22.7107	23.5544	19.4745	10.798	1.66808	0.738187	0.0223383	0.994417	up	no
ENSMUSG00000025488	Cox8b	ENSMUST00000026561	GO:0004129(cytochrome-c oxidase activity);GO:0005739(mitochondrion);GO:0005743(mitochondrial inner membrane);GO:0006119(oxidative phosphorylation);GO:0016020(membrane);GO:0016021(integral component of membrane);GO:0022900(electron transport chain);GO:0045277(respiratory chain complex IV);GO:1902600(proton transmembrane transport)	00190(Oxidative phosphorylation);04260(Cardiac muscle contraction);04714(Thermogenesis);04932(Non-alcoholic fatty liver disease (NAFLD));05010(Alzheimer disease);05012(Parkinson disease);05016(Huntington disease)	K02273	NA	cytochrome c oxidase subunit 8B [Source:MGI Symbol;Acc:MGI:105958]	protein_coding	313.695	377.514	140.41	175.825	197.32	80.1183	1.83474	0.875575	0.0223932	0.994417	up	no
ENSMUSG00000113515	Gm29675	ENSMUST00000222202	NA	NA	NA	NA	predicted gene, 29675 [Source:MGI Symbol;Acc:MGI:5588834]	lincRNA	0	0	0	0.009569	0.00908	0.05626	0.00400486	-7.96403	0.0224445	0.994417	down	no
ENSMUSG00000050232	Cxcr3	ENSMUST00000056614	GO:0001525(angiogenesis);GO:0001937(negative regulation of endothelial cell proliferation);GO:0002685(regulation of leukocyte migration);GO:0004930(G protein-coupled receptor activity);GO:0004950(chemokine receptor activity);GO:0005886(plasma membrane);GO:0006935(chemotaxis);GO:0006954(inflammatory response);GO:0006955(immune response);GO:0007165(signal transduction);GO:0007166(cell surface recep…	04060(Cytokine-cytokine receptor interaction);04062(Chemokine signaling pathway)	K04188	NA	chemokine (C-X-C motif) receptor 3 [Source:MGI Symbol;Acc:MGI:1277207]	protein_coding	0.027898	0.868752	0.160522	0.088692	0	0.060939	7.06519	2.82073	0.0224866	0.994417	up	no
ENSMUSG00000071633	Gm4952	ENSMUST00000092931	GO:0005739(mitochondrion);GO:0006544(glycine metabolic process);GO:0016410(N-acyltransferase activity);GO:0016740(transferase activity);GO:0016746(transferase activity, transferring acyl groups);GO:0047961(glycine N-acyltransferase activity);GO:0047962(glycine N-benzoyltransferase activity)	00360(Phenylalanine metabolism)	K15517	EC:2.3.1.192	predicted gene 4952 [Source:MGI Symbol;Acc:MGI:3643569]	protein_coding	0.127398	0.0638232	0.306437	0.0413705	0	0	12.0293	3.58848	0.0226331	0.994417	up	no
ENSMUSG00000020377	Ltc4s	ENSMUST00000221081;ENSMUST00000125555;ENSMUST00000222076;ENSMUST00000102772;ENSMUST00000221391;ENSMUST00000101265;ENSMUST00000221525	GO:0004364(glutathione transferase activity);GO:0004464(leukotriene-C4 synthase activity);GO:0004602(glutathione peroxidase activity);GO:0005634(nucleus);GO:0005635(nuclear envelope);GO:0005640(nuclear outer membrane);GO:0005783(endoplasmic reticulum);GO:0005789(endoplasmic reticulum membrane);GO:0006629(lipid metabolic process);GO:0006691(leukotriene metabolic process);GO:0008047(enzyme activato…	00590(Arachidonic acid metabolism);00590(Arachidonic acid metabolism)	K00807	EC:4.4.1.20	leukotriene C4 synthase [Source:MGI Symbol;Acc:MGI:107498]	processed_transcript;protein_coding;retained_intron	7.22034	18.2087	7.00303	7.10392	6.38696	3.33302	1.92774	0.946911	0.0226617	0.994417	up	no
ENSMUSG00000019158	Tmem160	ENSMUST00000209536;ENSMUST00000019302	GO:0003674(molecular_function);GO:0005739(mitochondrion);GO:0008150(biological_process);GO:0016020(membrane);GO:0016021(integral component of membrane);GO:0016021(integral component of membrane)	NA	NA	NA	transmembrane protein 160 [Source:MGI Symbol;Acc:MGI:1916344]	nonsense_mediated_decay;protein_coding	18.3799	23.535	14.1432	11.5854	14.2636	3.88326	1.88543	0.914892	0.0227004	0.994417	up	no
ENSMUSG00000039640	Mrpl12	ENSMUST00000043627;ENSMUST00000137619	GO:0003735(structural constituent of ribosome);GO:0005739(mitochondrion);GO:0005761(mitochondrial ribosome);GO:0005762(mitochondrial large ribosomal subunit);GO:0005840(ribosome);GO:0006390(mitochondrial transcription);GO:0006412(translation);GO:0045893(positive regulation of transcription, DNA-templated);GO:0045893(positive regulation of transcription, DNA-templated)	03010(Ribosome);03010(Ribosome)	K02935	NA	mitochondrial ribosomal protein L12 [Source:MGI Symbol;Acc:MGI:1926273]	protein_coding;processed_transcript	140.448	169.474	64.4683	71.9939	87.1639	63.6436	1.68038	0.748783	0.0227259	0.994417	up	no
ENSMUSG00000030707	Coro1a	ENSMUST00000106364;ENSMUST00000032949;ENSMUST00000140896;ENSMUST00000133718;ENSMUST00000174579;ENSMUST00000123511;ENSMUST00000131415;ENSMUST00000126193;ENSMUST00000135087	GO:0001772(immunological synapse);GO:0001845(phagolysosome assembly);GO:0001891(phagocytic cup);GO:0003779(actin binding);GO:0003785(actin monomer binding);GO:0005515(protein binding);GO:0005737(cytoplasm);GO:0005769(early endosome);GO:0005829(cytosol);GO:0005856(cytoskeleton);GO:0005884(actin filament);GO:0005886(plasma membrane);GO:0005911(cell-cell junction);GO:0005938(cell cortex);GO:0006816(…	04145(Phagosome);05152(Tuberculosis);05152(Tuberculosis)	K13882	NA	coronin, actin binding protein 1A [Source:MGI Symbol;Acc:MGI:1345961]	protein_coding;retained_intron	7.32963	16.4269	7.93734	6.44184	7.75268	2.4958	1.89894	0.925192	0.0227432	0.994417	up	no
ENSMUSG00000030814	Bcl7c	ENSMUST00000061468;ENSMUST00000205977;ENSMUST00000144103;ENSMUST00000153277;ENSMUST00000106282;ENSMUST00000207019	GO:0003674(molecular_function);GO:0005575(cellular_component);GO:0006915(apoptotic process);GO:0008150(biological_process);GO:0016020(membrane);GO:0016021(integral component of membrane);GO:0016021(integral component of membrane)	NA	NA	NA	B cell CLL/lymphoma 7C [Source:MGI Symbol;Acc:MGI:1332237]	protein_coding;processed_transcript;nonsense_mediated_decay	2.25509	3.32775	1.6153	1.77817	1.49049	0.877102	1.73626	0.795986	0.0228223	0.994417	up	no
ENSMUSG00000024181	Mrpl28	ENSMUST00000127647;ENSMUST00000237950;ENSMUST00000236040;ENSMUST00000025014;ENSMUST00000123132	GO:0003735(structural constituent of ribosome);GO:0005739(mitochondrion);GO:0005761(mitochondrial ribosome);GO:0005762(mitochondrial large ribosomal subunit);GO:0005829(cytosol);GO:0005840(ribosome);GO:0008150(biological_process);GO:0008150(biological_process)	03010(Ribosome);03010(Ribosome)	K02902	NA	mitochondrial ribosomal protein L28 [Source:MGI Symbol;Acc:MGI:1915861]	protein_coding;nonsense_mediated_decay;retained_intron	90.4622	107.657	53.9136	53.7773	63.1041	39.6785	1.60982	0.686898	0.0228341	0.994417	up	no
ENSMUSG00000033624	Pdpr	ENSMUST00000039333;ENSMUST00000135302;ENSMUST00000144377	GO:0005515(protein binding);GO:0005737(cytoplasm);GO:0005739(mitochondrion);GO:0005759(mitochondrial matrix);GO:0016491(oxidoreductase activity);GO:0055114(oxidation-reduction process);GO:0055114(oxidation-reduction process)	NA	K17509	NA	pyruvate dehydrogenase phosphatase regulatory subunit [Source:MGI Symbol;Acc:MGI:2442188]	protein_coding;nonsense_mediated_decay	0.201106	0.327152	0.425346	0.311905	0.378444	2.67198	0.283614	-1.818	0.023018	0.994417	down	no
ENSMUSG00000030376	Slc8a2	ENSMUST00000211649	GO:0002931(response to ischemia);GO:0005432(calcium:sodium antiporter activity);GO:0005516(calmodulin binding);GO:0005739(mitochondrion);GO:0005874(microtubule);GO:0005886(plasma membrane);GO:0005887(integral component of plasma membrane);GO:0006811(ion transport);GO:0006814(sodium ion transport);GO:0006816(calcium ion transport);GO:0006874(cellular calcium ion homeostasis);GO:0007154(cell commun…	04020(Calcium signaling pathway);04022(cGMP-PKG signaling pathway);04371(Apelin signaling pathway);04740(Olfactory transduction);04974(Protein digestion and absorption)	K05849	NA	solute carrier family 8 (sodium/calcium exchanger), member 2 [Source:MGI Symbol;Acc:MGI:107996]	protein_coding	0	0	0.015625	0.058364	0.034227	0.101002	0.0807106	-3.6311	0.0230232	0.994417	down	no
ENSMUSG00000093565	Rab26os	ENSMUST00000176921;ENSMUST00000176215	NA	NA	NA	NA	RAB26, member RAS oncogene family, opposite strand [Source:MGI Symbol;Acc:MGI:1922864]	antisense	0	0.550318	0.217565	0	0	0	2559.61	11.3217	0.0230832	0.994417	up	no
ENSMUSG00000070583	Fv1	ENSMUST00000094481	GO:0005794(Golgi apparatus);GO:0009615(response to virus);GO:0016032(viral process);GO:0051607(defense response to virus)	NA	NA	NA	Friend virus susceptibility 1 [Source:MGI Symbol;Acc:MGI:95595]	protein_coding	0.38082	0.020943	0.84738	0.775895	0.811357	3.97301	0.224655	-2.15421	0.0230885	0.994417	down	no
ENSMUSG00000083879	Gm14038	ENSMUST00000121500	NA	NA	NA	NA	predicted gene 14038 [Source:MGI Symbol;Acc:MGI:3650657]	processed_pseudogene	0.504628	0.208674	0.671773	0.98718	1.09324	2.59164	0.296459	-1.75409	0.0231665	0.994417	down	no
ENSMUSG00000025144	Cenpx	ENSMUST00000128543;ENSMUST00000106154;ENSMUST00000055424;ENSMUST00000026137	GO:0000712(resolution of meiotic recombination intermediates);GO:0000775(chromosome, centromeric region);GO:0000776(kinetochore);GO:0000777(condensed chromosome kinetochore);GO:0003677(DNA binding);GO:0003690(double-stranded DNA binding);GO:0005634(nucleus);GO:0005694(chromosome);GO:0006281(DNA repair);GO:0006974(cellular response to DNA damage stimulus);GO:0007049(cell cycle);GO:0031297(replicat…	03460(Fanconi anemia pathway);03460(Fanconi anemia pathway)	NA	NA	centromere protein X [Source:MGI Symbol;Acc:MGI:894324]	processed_transcript;protein_coding	26.405	43.6753	18.2096	20.1703	19.3727	11.5082	1.72944	0.790302	0.0231925	0.994417	up	no
ENSMUSG00000073878	Gm13304	ENSMUST00000098123	GO:0002548(monocyte chemotaxis);GO:0005125(cytokine activity);GO:0005576(extracellular region);GO:0005615(extracellular space);GO:0006935(chemotaxis);GO:0006954(inflammatory response);GO:0006955(immune response);GO:0007186(G protein-coupled receptor signaling pathway);GO:0008009(chemokine activity);GO:0009897(external side of plasma membrane);GO:0030593(neutrophil chemotaxis);GO:0030595(leukocyte…	04060(Cytokine-cytokine receptor interaction);04062(Chemokine signaling pathway);04064(NF-kappa B signaling pathway)	K16062	NA	predicted gene 13304 [Source:MGI Symbol;Acc:MGI:3710514]	protein_coding	5.70533	7.67124	5.26261	4.22436	4.08115	2.74325	1.68699	0.754454	0.0232178	0.994417	up	no
ENSMUSG00000075706	Gpx4	ENSMUST00000105372;ENSMUST00000136081;ENSMUST00000097227;ENSMUST00000183037;ENSMUST00000154095;ENSMUST00000145703;ENSMUST00000144698	GO:0004601(peroxidase activity);GO:0004602(glutathione peroxidase activity);GO:0005634(nucleus);GO:0005635(nuclear envelope);GO:0005654(nucleoplasm);GO:0005737(cytoplasm);GO:0005739(mitochondrion);GO:0005743(mitochondrial inner membrane);GO:0005829(cytosol);GO:0006325(chromatin organization);GO:0006749(glutathione metabolic process);GO:0006979(response to oxidative stress);GO:0007275(multicellula…	00480(Glutathione metabolism);04216(Ferroptosis);04216(Ferroptosis)	K05361	EC:1.11.1.12	glutathione peroxidase 4 [Source:MGI Symbol;Acc:MGI:104767]	protein_coding;retained_intron;processed_transcript	551.112	538.106	301.572	334.977	332.702	162.993	1.6743	0.743554	0.023248	0.994417	up	no
ENSMUSG00000047676	Rpsa-ps10	ENSMUST00000057740	NA	NA	NA	NA	ribosomal protein SA, pseudogene 10 [Source:MGI Symbol;Acc:MGI:3704228]	processed_pseudogene	25.3547	26.5031	14.7995	14.5939	16.7476	7.86701	1.70007	0.765596	0.0233036	0.994417	up	no
ENSMUSG00000022215	Fitm1	ENSMUST00000022826	GO:0005783(endoplasmic reticulum);GO:0005789(endoplasmic reticulum membrane);GO:0008654(phospholipid biosynthetic process);GO:0010890(positive regulation of sequestering of triglyceride);GO:0016020(membrane);GO:0016021(integral component of membrane);GO:0019915(lipid storage);GO:0030176(integral component of endoplasmic reticulum membrane);GO:0034389(lipid droplet organization)	NA	NA	NA	fat storage-inducing transmembrane protein 1 [Source:MGI Symbol;Acc:MGI:1915930]	protein_coding	109.442	180.955	54.5809	59.3139	77.9731	59.2197	1.75555	0.811922	0.0233564	0.994417	up	no
ENSMUSG00000070858	Gm1673	ENSMUST00000114383;ENSMUST00000094869;ENSMUST00000206020	GO:0003674(molecular_function);GO:0005575(cellular_component);GO:0005576(extracellular region);GO:0008150(biological_process);GO:0008150(biological_process)	NA	NA	NA	predicted gene 1673 [Source:MGI Symbol;Acc:MGI:2686519]	protein_coding;retained_intron	0	0.423554	0.129743	0	0	0	1844.32	10.8489	0.0233813	0.994417	up	no
ENSMUSG00000056055	Sag	ENSMUST00000077772;ENSMUST00000130886;ENSMUST00000128761;ENSMUST00000136708;ENSMUST00000145385;ENSMUST00000155393	GO:0001664(G protein-coupled receptor binding);GO:0001750(photoreceptor outer segment);GO:0001917(photoreceptor inner segment);GO:0002031(G protein-coupled receptor internalization);GO:0002046(opsin binding);GO:0007165(signal transduction);GO:0016020(membrane);GO:0030507(spectrin binding);GO:0042995(cell projection);GO:0051219(phosphoprotein binding);GO:0051219(phosphoprotein binding)	04744(Phototransduction);04744(Phototransduction)	K19627	NA	S-antigen, retina and pineal gland (arrestin) [Source:MGI Symbol;Acc:MGI:98227]	protein_coding;retained_intron;processed_transcript	0.0913994	0.0310074	0.0111114	0	0	0.0119473	11.1756	3.48228	0.0233948	0.994417	up	no
ENSMUSG00000042248	Cyp2c37	ENSMUST00000049178	GO:0004497(monooxygenase activity);GO:0005506(iron ion binding);GO:0005737(cytoplasm);GO:0005783(endoplasmic reticulum);GO:0005789(endoplasmic reticulum membrane);GO:0006082(organic acid metabolic process);GO:0006805(xenobiotic metabolic process);GO:0008392(arachidonic acid epoxygenase activity);GO:0008395(steroid hydroxylase activity);GO:0016020(membrane);GO:0016491(oxidoreductase activity);GO:0…	00140(Steroid hormone biosynthesis);00590(Arachidonic acid metabolism);00591(Linoleic acid metabolism);00830(Retinol metabolism);04726(Serotonergic synapse);04750(Inflammatory mediator regulation of TRP channels);05204(Chemical carcinogenesis)	K07413	EC:1.14.14.1	cytochrome P450, family 2. subfamily c, polypeptide 37 [Source:MGI Symbol;Acc:MGI:1306806]	protein_coding	0.15219	0.244133	0.524563	0.055737	0.1056	0	5.70784	2.51295	0.0234451	0.994417	up	no
ENSMUSG00000035284	Vps13c	ENSMUST00000077879;ENSMUST00000213168;ENSMUST00000216856	GO:0003674(molecular_function);GO:0005739(mitochondrion);GO:0005741(mitochondrial outer membrane);GO:0005829(cytosol);GO:0006623(protein targeting to vacuole);GO:0007005(mitochondrion organization);GO:0016020(membrane);GO:0019898(extrinsic component of membrane);GO:0032127(dense core granule membrane);GO:0032868(response to insulin);GO:0045053(protein retention in Golgi apparatus);GO:1905090(nega…	NA	K19525	NA	vacuolar protein sorting 13C [Source:MGI Symbol;Acc:MGI:2444207]	protein_coding;retained_intron	0.149156	0.0802972	0.230401	0.238692	0.232372	0.708791	0.389754	-1.35936	0.0234762	0.994417	down	no
ENSMUSG00000028581	Laptm5	ENSMUST00000151698;ENSMUST00000125332;ENSMUST00000136082	GO:0005764(lysosome);GO:0005765(lysosomal membrane);GO:0016020(membrane);GO:0016021(integral component of membrane);GO:1990830(cellular response to leukemia inhibitory factor);GO:1990830(cellular response to leukemia inhibitory factor)	04142(Lysosome);04142(Lysosome)	K12387	NA	lysosomal-associated protein transmembrane 5 [Source:MGI Symbol;Acc:MGI:108046]	protein_coding;processed_transcript	7.42538	14.5902	8.88495	7.59095	5.75808	5.76152	1.61694	0.693264	0.0235078	0.994417	up	no
ENSMUSG00000110457	Gm45752	ENSMUST00000212917;ENSMUST00000239233	NA	NA	NA	NA	predicted gene 45752 [Source:MGI Symbol;Acc:MGI:5804867]	processed_transcript;transcribed_unprocessed_pseudogene	0.087726	0.119009	0.276158	0.069785	0.007286	0.007898	5.68317	2.5067	0.0235144	0.994417	up	no
ENSMUSG00000031302	Nlgn3	ENSMUST00000151528	GO:0002087(regulation of respiratory gaseous exchange by nervous system process);GO:0005886(plasma membrane);GO:0005887(integral component of plasma membrane);GO:0006898(receptor-mediated endocytosis);GO:0007155(cell adhesion);GO:0007158(neuron cell-cell adhesion);GO:0007268(chemical synaptic transmission);GO:0007416(synapse assembly);GO:0007612(learning);GO:0008542(visual learning);GO:0009986(ce…	04514(Cell adhesion molecules (CAMs))	K07378	NA	neuroligin 3 [Source:MGI Symbol;Acc:MGI:2444609]	protein_coding	0.0704257	0.0207587	0.0566298	0.010799	0.0121883	0.012086	4.21444	2.07534	0.023535	0.994417	up	no
ENSMUSG00000037999	Arap2	ENSMUST00000076623;ENSMUST00000160620;ENSMUST00000160419;ENSMUST00000200549	GO:0005096(GTPase activator activity);GO:0005515(protein binding);GO:0005547(phosphatidylinositol-3,4,5-trisphosphate binding);GO:0005737(cytoplasm);GO:0007165(signal transduction);GO:0043547(positive regulation of GTPase activity);GO:0043547(positive regulation of GTPase activity)	04144(Endocytosis);04144(Endocytosis)	K18440	NA	ArfGAP with RhoGAP domain, ankyrin repeat and PH domain 2 [Source:MGI Symbol;Acc:MGI:2684416]	protein_coding;retained_intron	0.163691	0.0698034	0.322107	0.355597	0.401442	0.595074	0.410913	-1.28309	0.0237281	0.994417	down	no
ENSMUSG00000113811	Gm47882	ENSMUST00000223012	NA	NA	NA	NA	predicted gene, 47882 [Source:MGI Symbol;Acc:MGI:6097109]	lincRNA	0.035893	0	0.056349	0.112987	0.083626	0.443118	0.144189	-2.79397	0.0239029	0.994417	down	no
ENSMUSG00000110547	Gm29773	ENSMUST00000212751	NA	NA	NA	NA	predicted gene, 29773 [Source:MGI Symbol;Acc:MGI:5588932]	antisense	0	0.175079	0.031955	0	0	0	690.113	9.43069	0.0240118	0.994417	up	no
ENSMUSG00000087466	A330041J22Rik	ENSMUST00000150367	NA	NA	NA	NA	RIKEN cDNA A330041J22 gene [Source:MGI Symbol;Acc:MGI:2442269]	antisense	0	0	0	0.051202	0	0.226518	0.00108022	-9.85445	0.0240204	0.994417	down	no
ENSMUSG00000083992	Gm11478	ENSMUST00000117851	NA	NA	NA	NA	predicted gene 11478 [Source:MGI Symbol;Acc:MGI:3650888]	processed_pseudogene	2.85118	3.23615	4.48193	1.19179	1.61963	2.51388	1.98472	0.988938	0.0240505	0.994417	up	no
ENSMUSG00000044533	Rps2	ENSMUST00000054289;ENSMUST00000146867;ENSMUST00000132803;ENSMUST00000122809;ENSMUST00000129984;ENSMUST00000129580;ENSMUST00000152407;ENSMUST00000170715	GO:0000028(ribosomal small subunit assembly);GO:0001731(formation of translation preinitiation complex);GO:0003723(RNA binding);GO:0003729(mRNA binding);GO:0003735(structural constituent of ribosome);GO:0005654(nucleoplasm);GO:0005840(ribosome);GO:0006412(translation);GO:0015935(small ribosomal subunit);GO:0017134(fibroblast growth factor binding);GO:0019899(enzyme binding);GO:0022627(cytosolic s…	03010(Ribosome);03010(Ribosome)	K02981	NA	ribosomal protein S2 [Source:MGI Symbol;Acc:MGI:105110]	protein_coding;retained_intron	619.183	930.819	369.898	411.897	465.384	247.779	1.70649	0.771029	0.0240735	0.994417	up	no
ENSMUSG00000021823	Vcl	ENSMUST00000022369;ENSMUST00000226113;ENSMUST00000224380	GO:0001725(stress fiber);GO:0002009(morphogenesis of an epithelium);GO:0002102(podosome);GO:0002162(dystroglycan binding);GO:0003779(actin binding);GO:0005198(structural molecule activity);GO:0005515(protein binding);GO:0005737(cytoplasm);GO:0005856(cytoskeleton);GO:0005884(actin filament);GO:0005886(plasma membrane);GO:0005903(brush border);GO:0005911(cell-cell junction);GO:0005912(adherens junc…	04510(Focal adhesion);04520(Adherens junction);04670(Leukocyte transendothelial migration);04810(Regulation of actin cytoskeleton);05100(Bacterial invasion of epithelial cells);05146(Amoebiasis);05146(Amoebiasis)	K05700	NA	vinculin [Source:MGI Symbol;Acc:MGI:98927]	protein_coding;retained_intron	0.554439	0.113699	1.2799	0.836554	0.990065	4.47266	0.309249	-1.69316	0.0241496	0.994417	down	no
ENSMUSG00000107881	Gm44250	ENSMUST00000203092	NA	NA	NA	NA	predicted gene, 44250 [Source:MGI Symbol;Acc:MGI:5690642]	TEC	1.41129	1.08164	1.74476	1.98096	2.75222	3.54146	0.512129	-0.965422	0.0242637	0.994417	down	no
ENSMUSG00000091363	Gm7701	ENSMUST00000163185	NA	NA	NA	NA	predicted gene 7701 [Source:MGI Symbol;Acc:MGI:3646506]	processed_pseudogene	0	0	0	0.103804	0.016417	0.14434	0.00113395	-9.78442	0.0243056	0.994417	down	no
ENSMUSG00000090486	BC035947	ENSMUST00000170511;ENSMUST00000190853	GO:0004518(nuclease activity);GO:0004519(endonuclease activity);GO:0016020(membrane);GO:0016021(integral component of membrane);GO:0016740(transferase activity);GO:0016779(nucleotidyltransferase activity);GO:0016787(hydrolase activity);GO:0090305(nucleic acid phosphodiester bond hydrolysis);GO:0090305(nucleic acid phosphodiester bond hydrolysis)	NA	NA	NA	cDNA sequence BC035947 [Source:MGI Symbol;Acc:MGI:2652858]	protein_coding;processed_transcript	0	0	0	0	0.14671	0.0160701	0.00184297	-9.08375	0.0243779	0.994417	down	no
ENSMUSG00000057637	Prdm2	ENSMUST00000105778	GO:0000122(negative regulation of transcription by RNA polymerase II);GO:0000977(RNA polymerase II regulatory region sequence-specific DNA binding);GO:0000981(DNA-binding transcription factor activity, RNA polymerase II-specific);GO:0001227(DNA-binding transcription repressor activity, RNA polymerase II-specific);GO:0001228(DNA-binding transcription activator activity, RNA polymerase II-specific)…	00310(Lysine degradation)	K11432	EC:2.1.1.43	PR domain containing 2, with ZNF domain [Source:MGI Symbol;Acc:MGI:107628]	protein_coding	1.38535	0.887491	1.41537	1.90775	2.10778	2.94821	0.529631	-0.916941	0.0244104	0.994417	down	no
ENSMUSG00000024650	Slc22a6	ENSMUST00000010250	GO:0005452(inorganic anion exchanger activity);GO:0005886(plasma membrane);GO:0005887(integral component of plasma membrane);GO:0005901(caveola);GO:0006820(anion transport);GO:0008514(organic anion transmembrane transporter activity);GO:0015301(anion:anion antiporter activity);GO:0015347(sodium-independent organic anion transmembrane transporter activity);GO:0015698(inorganic anion transport);GO:…	NA	K08203	NA	solute carrier family 22 (organic anion transporter), member 6 [Source:MGI Symbol;Acc:MGI:892001]	protein_coding	0	0	0	0.062518	0.06096	0	0.00242958	-8.68508	0.024421	0.994417	down	no
ENSMUSG00000039005	Tlr4	ENSMUST00000048096;ENSMUST00000107365	GO:0000187(activation of MAPK activity);GO:0001530(lipopolysaccharide binding);GO:0001726(ruffle);GO:0001774(microglial cell activation);GO:0001875(lipopolysaccharide immune receptor activity);GO:0001891(phagocytic cup);GO:0002218(activation of innate immune response);GO:0002224(toll-like receptor signaling pathway);GO:0002322(B cell proliferation involved in immune response);GO:0002376(immune sy…	04064(NF-kappa B signaling pathway);04066(HIF-1 signaling pathway);04145(Phagosome);04151(PI3K-Akt signaling pathway);04217(Necroptosis);04620(Toll-like receptor signaling pathway);04621(NOD-like receptor signaling pathway);05132(Salmonella infection);05133(Pertussis);05134(Legionellosis);05140(Leishmaniasis);05142(Chagas disease (American trypanosomiasis));05144(Malaria);05145(Toxoplasmosis);051…	K10160	NA	toll-like receptor 4 [Source:MGI Symbol;Acc:MGI:96824]	protein_coding	0.316403	0.434184	0.617913	1.02302	1.10447	0.778746	0.470883	-1.08656	0.0244264	0.994417	down	no
ENSMUSG00000005677	Nr1i3	ENSMUST00000155126;ENSMUST00000137298;ENSMUST00000152865;ENSMUST00000133075;ENSMUST00000005820	GO:0000122(negative regulation of transcription by RNA polymerase II);GO:0000977(RNA polymerase II regulatory region sequence-specific DNA binding);GO:0001228(DNA-binding transcription activator activity, RNA polymerase II-specific);GO:0003677(DNA binding);GO:0003700(DNA-binding transcription factor activity);GO:0003707(steroid hormone receptor activity);GO:0004879(nuclear receptor activity);GO:0…	NA	K08541	NA	nuclear receptor subfamily 1, group I, member 3 [Source:MGI Symbol;Acc:MGI:1346307]	protein_coding;retained_intron;nonsense_mediated_decay	0.574355	1.88543	0.872074	0.773044	0.475016	0.363632	2.06731	1.04775	0.0244666	0.994417	up	no
ENSMUSG00000097028	Ptgs2os	ENSMUST00000181915;ENSMUST00000181460	NA	NA	NA	NA	prostaglandin-endoperoxide synthase 2, opposite strand [Source:MGI Symbol;Acc:MGI:2443180]	antisense;retained_intron	0	0	0	0.0118189	0.041548	0.0292837	0.00362974	-8.10592	0.0245484	0.994417	down	no
ENSMUSG00000020812	Snhg16	ENSMUST00000239190;ENSMUST00000239363;ENSMUST00000139934;ENSMUST00000153405;ENSMUST00000239281;ENSMUST00000144049;ENSMUST00000134818;ENSMUST00000106378;ENSMUST00000239283;ENSMUST00000142834;ENSMUST00000131260;ENSMUST00000239226	NA	NA	NA	NA	small nucleolar RNA host gene 16 [Source:MGI Symbol;Acc:MGI:1913543]	antisense	0.922121	1.20337	0.696175	0.63055	0.481894	0.447081	1.80931	0.855439	0.0247674	0.994417	up	no
ENSMUSG00000026205	Slc23a3	ENSMUST00000027405	GO:0016020(membrane);GO:0016021(integral component of membrane);GO:0022857(transmembrane transporter activity);GO:0055085(transmembrane transport)	NA	NA	NA	solute carrier family 23 (nucleobase transporters), member 3 [Source:MGI Symbol;Acc:MGI:104516]	protein_coding	0	0	0	0.104924	0.121221	0	0.00132658	-9.55807	0.0248053	0.994417	down	no
ENSMUSG00000107331	Gm42732	ENSMUST00000202887	NA	NA	NA	NA	predicted gene 42732 [Source:MGI Symbol;Acc:MGI:5662869]	TEC	0.184118	0.015781	0.343515	0.588214	0.2658	1.86899	0.199564	-2.32508	0.0249204	0.994417	down	no
ENSMUSG00000025666	Tmem47	ENSMUST00000171953;ENSMUST00000026760;ENSMUST00000150052	GO:0005515(protein binding);GO:0005886(plasma membrane);GO:0005911(cell-cell junction);GO:0005912(adherens junction);GO:0016020(membrane);GO:0016021(integral component of membrane);GO:0030054(cell junction);GO:0098609(cell-cell adhesion);GO:0098609(cell-cell adhesion)	NA	NA	NA	transmembrane protein 47 [Source:MGI Symbol;Acc:MGI:2177570]	protein_coding;processed_transcript	2.44776	1.51437	0.511615	3.04706	4.42371	4.05854	0.388032	-1.36575	0.0249388	0.994417	down	no
ENSMUSG00000062624	Cyp2c67	ENSMUST00000067328	GO:0004497(monooxygenase activity);GO:0005506(iron ion binding);GO:0005737(cytoplasm);GO:0006082(organic acid metabolic process);GO:0006805(xenobiotic metabolic process);GO:0008392(arachidonic acid epoxygenase activity);GO:0008395(steroid hydroxylase activity);GO:0016491(oxidoreductase activity);GO:0016705(oxidoreductase activity, acting on paired donors, with incorporation or reduction of molecu…	NA	NA	NA	cytochrome P450, family 2, subfamily c, polypeptide 67 [Source:MGI Symbol;Acc:MGI:3612288]	protein_coding	0.228902	0.275372	0.193025	0	0.081384	0	8.56801	3.09896	0.025135	0.994417	up	no
ENSMUSG00000023367	Tmem176a	ENSMUST00000204482;ENSMUST00000101426;ENSMUST00000203461;ENSMUST00000204400;ENSMUST00000203639;ENSMUST00000168406	GO:0005515(protein binding);GO:0016020(membrane);GO:0016021(integral component of membrane);GO:2001199(negative regulation of dendritic cell differentiation);GO:2001199(negative regulation of dendritic cell differentiation)	NA	NA	NA	transmembrane protein 176A [Source:MGI Symbol;Acc:MGI:1913308]	nonsense_mediated_decay;protein_coding;retained_intron	4.2578	9.61807	4.38344	3.85905	4.26496	2.28078	1.75489	0.811384	0.0251841	0.994417	up	no
ENSMUSG00000025732	Mcrip2	ENSMUST00000235578;ENSMUST00000235806;ENSMUST00000237080;ENSMUST00000236479;ENSMUST00000237876;ENSMUST00000237000;ENSMUST00000026828	GO:0005515(protein binding);GO:0005634(nucleus);GO:0005737(cytoplasm);GO:0008150(biological_process);GO:0010494(cytoplasmic stress granule);GO:0010494(cytoplasmic stress granule)	NA	NA	NA	MAPK regulated corepressor interacting protein 2 [Source:MGI Symbol;Acc:MGI:1915491]	retained_intron;protein_coding;nonsense_mediated_decay;processed_transcript	96.307	116.563	48.8874	49.1334	67.509	42.0426	1.64954	0.722064	0.0253068	0.994417	up	no
ENSMUSG00000043467	Zbtb37	ENSMUST00000162226;ENSMUST00000163079;ENSMUST00000160056	GO:0000978(RNA polymerase II cis-regulatory region sequence-specific DNA binding);GO:0003676(nucleic acid binding);GO:0005515(protein binding);GO:0005654(nucleoplasm);GO:0006357(regulation of transcription by RNA polymerase II);GO:1990837(sequence-specific double-stranded DNA binding);GO:1990837(sequence-specific double-stranded DNA binding)	NA	K10509	NA	zinc finger and BTB domain containing 37 [Source:MGI Symbol;Acc:MGI:2444467]	protein_coding;nonsense_mediated_decay	0.108395	0.02566	0.067479	0.196351	0.078783	0.307735	0.345762	-1.53215	0.0253388	0.994417	down	no
ENSMUSG00000081051	Gm15427	ENSMUST00000117288	NA	NA	NA	NA	predicted pseudogene 15427 [Source:MGI Symbol;Acc:MGI:3642341]	processed_pseudogene	130.312	312.91	97.2232	105.754	127.479	59.2144	1.84801	0.885975	0.0253918	0.994417	up	no
ENSMUSG00000050761	Gp1bb	ENSMUST00000051160;ENSMUST00000167388	GO:0005887(integral component of plasma membrane);GO:0007155(cell adhesion);GO:0007596(blood coagulation);GO:0007599(hemostasis);GO:0016020(membrane);GO:0016021(integral component of membrane);GO:0042802(identical protein binding);GO:0042802(identical protein binding)	04512(ECM-receptor interaction);04611(Platelet activation);04640(Hematopoietic cell lineage);04640(Hematopoietic cell lineage)	K06262	NA	glycoprotein Ib, beta polypeptide [Source:MGI Symbol;Acc:MGI:107852]	protein_coding	0.352418	0.561151	0.0315947	0.107672	0.0744546	0.0232217	4.60272	2.20249	0.0254291	0.994417	up	no
ENSMUSG00000020598	Nrcam	ENSMUST00000110748;ENSMUST00000020939;ENSMUST00000220123	GO:0001525(angiogenesis);GO:0005515(protein binding);GO:0005576(extracellular region);GO:0005886(plasma membrane);GO:0007155(cell adhesion);GO:0007156(homophilic cell adhesion via plasma membrane adhesion molecules);GO:0007411(axon guidance);GO:0007417(central nervous system development);GO:0008104(protein localization);GO:0010975(regulation of neuron projection development);GO:0016020(membrane);…	04514(Cell adhesion molecules (CAMs));04514(Cell adhesion molecules (CAMs))	K06756	NA	neuronal cell adhesion molecule [Source:MGI Symbol;Acc:MGI:104750]	protein_coding;nonsense_mediated_decay	0	0.00322712	0	0.0107862	0.0543594	0.0039281	0.04672	-4.41982	0.0255145	0.994417	down	no
ENSMUSG00000067724	Gbx1	ENSMUST00000088311	GO:0000977(RNA polymerase II regulatory region sequence-specific DNA binding);GO:0000981(DNA-binding transcription factor activity, RNA polymerase II-specific);GO:0001228(DNA-binding transcription activator activity, RNA polymerase II-specific);GO:0003677(DNA binding);GO:0005634(nucleus);GO:0006355(regulation of transcription, DNA-templated);GO:0006357(regulation of transcription by RNA polymeras…	NA	K09321	NA	gastrulation brain homeobox 1 [Source:MGI Symbol;Acc:MGI:95667]	protein_coding	0	0.149702	0	0	0	0	499.007	8.96292	0.0255209	0.994417	up	no
ENSMUSG00000048852	Gm12185	ENSMUST00000094476	GO:0003924(GTPase activity);GO:0005525(GTP binding);GO:0005789(endoplasmic reticulum membrane);GO:0006952(defense response);GO:0016020(membrane);GO:0035458(cellular response to interferon-beta)	NA	NA	NA	predicted gene 12185 [Source:MGI Symbol;Acc:MGI:3652173]	protein_coding	0.112365	0.877407	0.344501	0.194844	0.178299	0.160068	2.50234	1.32328	0.0255348	0.994417	up	no
ENSMUSG00000106415	Gm42893	ENSMUST00000198035	NA	NA	NA	NA	predicted gene 42893 [Source:MGI Symbol;Acc:MGI:5663030]	antisense	0	0	0	0	0.328157	0.021004	0.000859202	-10.1847	0.0255928	0.994417	down	no
ENSMUSG00000108750	Gm44750	ENSMUST00000206185	NA	NA	NA	NA	predicted gene 44750 [Source:MGI Symbol;Acc:MGI:5753326]	TEC	0	0.000799	0.024652	0.069063	0.109224	0.175065	0.0720273	-3.79531	0.0256785	0.994417	down	no
ENSMUSG00000026126	Ptpn18	ENSMUST00000188972;ENSMUST00000027302;ENSMUST00000188019;ENSMUST00000190122;ENSMUST00000185610;ENSMUST00000186252;ENSMUST00000188884	GO:0001825(blastocyst formation);GO:0004721(phosphoprotein phosphatase activity);GO:0004725(protein tyrosine phosphatase activity);GO:0004726(non-membrane spanning protein tyrosine phosphatase activity);GO:0005515(protein binding);GO:0005634(nucleus);GO:0005737(cytoplasm);GO:0006470(protein dephosphorylation);GO:0016311(dephosphorylation);GO:0016787(hydrolase activity);GO:0016791(phosphatase acti…	NA	K18024	EC:3.1.3.48	protein tyrosine phosphatase, non-receptor type 18 [Source:MGI Symbol;Acc:MGI:108410]	protein_coding;processed_transcript;retained_intron	0.492123	0.792508	0.498458	0.340207	0.411938	0.261594	1.75892	0.814692	0.0257998	0.994417	up	no
ENSMUSG00000021010	Npas3	ENSMUST00000101432	GO:0005515(protein binding);GO:0005634(nucleus);GO:0005654(nucleoplasm);GO:0006355(regulation of transcription, DNA-templated);GO:0046983(protein dimerization activity)	NA	K09098	NA	neuronal PAS domain protein 3 [Source:MGI Symbol;Acc:MGI:1351610]	protein_coding	0	0	0	0.0705651	0.00743995	0	0.0038459	-8.02246	0.0258146	0.994417	down	no
ENSMUSG00000105096	Gbp10	ENSMUST00000065588;ENSMUST00000196634	GO:0003924(GTPase activity);GO:0005525(GTP binding);GO:0020005(symbiont-containing vacuole membrane);GO:0031410(cytoplasmic vesicle);GO:0042832(defense response to protozoan);GO:0050830(defense response to Gram-positive bacterium);GO:0071222(cellular response to lipopolysaccharide);GO:0071346(cellular response to interferon-gamma);GO:0071346(cellular response to interferon-gamma)	NA	K20908	NA	guanylate-binding protein 10 [Source:MGI Symbol;Acc:MGI:4359647]	protein_coding;retained_intron	0.393771	0.0998274	0.622336	0.884042	1.69347	0.572585	0.354254	-1.49714	0.0258875	0.994417	down	no
ENSMUSG00000095427	Rps2-ps6	ENSMUST00000095471	NA	NA	NA	NA	ribosomal protein S2, pseudogene 6 [Source:MGI Symbol;Acc:MGI:3644876]	processed_pseudogene	24.1337	31.7982	14.1509	15.9632	16.4662	7.29241	1.76434	0.81913	0.026013	0.994417	up	no
ENSMUSG00000025150	Cbr2	ENSMUST00000149450;ENSMUST00000154479;ENSMUST00000026148;ENSMUST00000154565	GO:0004090(carbonyl reductase (NADPH) activity);GO:0005515(protein binding);GO:0005739(mitochondrion);GO:0005759(mitochondrial matrix);GO:0005997(xylulose metabolic process);GO:0006006(glucose metabolic process);GO:0006116(NADH oxidation);GO:0016491(oxidoreductase activity);GO:0042802(identical protein binding);GO:0043621(protein self-association);GO:0050038(L-xylulose reductase (NADP+) activity)…	00590(Arachidonic acid metabolism);00980(Metabolism of xenobiotics by cytochrome P450);00980(Metabolism of xenobiotics by cytochrome P450)	K00081	EC:1.1.1.184	carbonyl reductase 2 [Source:MGI Symbol;Acc:MGI:107200]	retained_intron;protein_coding	37.1722	79.0714	32.0672	37.7801	28.9986	12.0782	1.88076	0.911315	0.0260488	0.994417	up	no
ENSMUSG00000036887	C1qa	ENSMUST00000046285	GO:0001774(microglial cell activation);GO:0002376(immune system process);GO:0005515(protein binding);GO:0005576(extracellular region);GO:0005581(collagen trimer);GO:0005615(extracellular space);GO:0006958(complement activation, classical pathway);GO:0007568(aging);GO:0010039(response to iron ion);GO:0016322(neuron remodeling);GO:0045087(innate immune response);GO:0045202(synapse);GO:0048143(astro…	04610(Complement and coagulation cascades);05020(Prion diseases);05133(Pertussis);05142(Chagas disease (American trypanosomiasis));05150(Staphylococcus aureus infection);05322(Systemic lupus erythematosus)	K03986	NA	complement component 1, q subcomponent, alpha polypeptide [Source:MGI Symbol;Acc:MGI:88223]	protein_coding	107.115	267.867	101.056	110.423	102.06	44.7624	1.85052	0.887931	0.0261258	0.994417	up	no
ENSMUSG00000084989	Crocc2	ENSMUST00000138595	GO:0003674(molecular_function);GO:0005575(cellular_component);GO:0008150(biological_process)	NA	NA	NA	ciliary rootlet coiled-coil, rootletin family member 2 [Source:MGI Symbol;Acc:MGI:3045962]	protein_coding	0	0	0	0.007176	0	0.065164	0.00414708	-7.91369	0.0261808	0.994417	down	no
ENSMUSG00000038812	Trmt112	ENSMUST00000116551;ENSMUST00000172869;ENSMUST00000174786;ENSMUST00000088257	GO:0005515(protein binding);GO:0005634(nucleus);GO:0005654(nucleoplasm);GO:0005737(cytoplasm);GO:0008276(protein methyltransferase activity);GO:0016435(rRNA (guanine) methyltransferase activity);GO:0018364(peptidyl-glutamine methylation);GO:0030488(tRNA methylation);GO:0031167(rRNA methylation);GO:0032991(protein-containing complex);GO:0034968(histone lysine methylation);GO:0046982(protein hetero…	NA	K15448	NA	tRNA methyltransferase 11-2 [Source:MGI Symbol;Acc:MGI:1914924]	protein_coding;retained_intron	21.8057	25.1455	15.13	15.4309	13.7439	11.0492	1.54339	0.626104	0.0261911	0.994417	up	no
ENSMUSG00000102037	Bcl2a1a	ENSMUST00000098485	GO:0001782(B cell homeostasis);GO:0002903(negative regulation of B cell apoptotic process);GO:0005515(protein binding);GO:0005737(cytoplasm);GO:0005741(mitochondrial outer membrane);GO:0006915(apoptotic process);GO:0008630(intrinsic apoptotic signaling pathway in response to DNA damage);GO:0042803(protein homodimerization activity);GO:0042981(regulation of apoptotic process);GO:0043066(negative r…	04064(NF-kappa B signaling pathway);04210(Apoptosis);05202(Transcriptional misregulation in cancer);05221(Acute myeloid leukemia)	K02162	NA	B cell leukemia/lymphoma 2 related protein A1a [Source:MGI Symbol;Acc:MGI:102687]	protein_coding	0.438666	0.65562	0.991996	0.205489	0.190282	0	5.27144	2.3982	0.0261972	0.994417	up	no
ENSMUSG00000035637	Grhpr	ENSMUST00000151631;ENSMUST00000045078;ENSMUST00000128973;ENSMUST00000143589	GO:0005737(cytoplasm);GO:0005829(cytosol);GO:0007588(excretion);GO:0008465(glycerate dehydrogenase activity);GO:0016491(oxidoreductase activity);GO:0016616(oxidoreductase activity, acting on the CH-OH group of donors, NAD or NADP as acceptor);GO:0016618(hydroxypyruvate reductase activity);GO:0030267(glyoxylate reductase (NADP) activity);GO:0031406(carboxylic acid binding);GO:0042803(protein homod…	00260(Glycine, serine and threonine metabolism);00620(Pyruvate metabolism);00630(Glyoxylate and dicarboxylate metabolism);00630(Glyoxylate and dicarboxylate metabolism)	K00049	1.1.1.81;EC:1.1.1.79	glyoxylate reductase/hydroxypyruvate reductase [Source:MGI Symbol;Acc:MGI:1923488]	nonsense_mediated_decay;protein_coding;processed_transcript	20.4849	28.6997	10.1682	10.4391	6.6255	15.6628	1.81355	0.85882	0.026244	0.994417	up	no
ENSMUSG00000032105	Pdzd3	ENSMUST00000034618;ENSMUST00000213186	GO:0005515(protein binding);GO:0005903(brush border);GO:0006811(ion transport);GO:0007168(receptor guanylyl cyclase signaling pathway);GO:0008022(protein C-terminus binding);GO:0010754(negative regulation of cGMP-mediated signaling);GO:0030251(guanylate cyclase inhibitor activity);GO:0031283(negative regulation of guanylate cyclase activity);GO:0043296(apical junction complex);GO:0045177(apical p…	NA	NA	NA	PDZ domain containing 3 [Source:MGI Symbol;Acc:MGI:2429554]	protein_coding;processed_transcript	1.37027	1.28297	0.853257	0.759165	0.601022	0.578175	1.809	0.855193	0.0263469	0.994417	up	no
ENSMUSG00000049999	Ppp1r3d	ENSMUST00000058678	GO:0000164(protein phosphatase type 1 complex);GO:0004721(phosphoprotein phosphatase activity);GO:0005515(protein binding);GO:0005975(carbohydrate metabolic process);GO:0005977(glycogen metabolic process);GO:0005979(regulation of glycogen biosynthetic process);GO:0005981(regulation of glycogen catabolic process);GO:0006470(protein dephosphorylation);GO:0008157(protein phosphatase 1 binding);GO:00…	04910(Insulin signaling pathway);04931(Insulin resistance)	K07189	NA	protein phosphatase 1, regulatory subunit 3D [Source:MGI Symbol;Acc:MGI:1917664]	protein_coding	1.39874	0.882058	1.40518	1.65821	2.5653	3.274	0.491627	-1.02436	0.0264345	0.994417	down	no
ENSMUSG00000045128	Rpl18a	ENSMUST00000212378;ENSMUST00000212796;ENSMUST00000212019;ENSMUST00000213053;ENSMUST00000212709;ENSMUST00000054220	GO:0002181(cytoplasmic translation);GO:0003735(structural constituent of ribosome);GO:0005840(ribosome);GO:0006412(translation);GO:0014069(postsynaptic density);GO:0022625(cytosolic large ribosomal subunit);GO:0042788(polysomal ribosome);GO:0045202(synapse);GO:0097327(response to antineoplastic agent);GO:0097327(response to antineoplastic agent)	03010(Ribosome);03010(Ribosome)	K02882	NA	ribosomal protein L18A [Source:MGI Symbol;Acc:MGI:1924058]	protein_coding;retained_intron;nonsense_mediated_decay	298.612	591.44	214.832	225.315	277.657	114.157	1.79037	0.840254	0.026507	0.994417	up	no
ENSMUSG00000020521	Rnft1	ENSMUST00000020827;ENSMUST00000131246;ENSMUST00000125675	GO:0005768(endosome);GO:0005783(endoplasmic reticulum);GO:0016020(membrane);GO:0016021(integral component of membrane);GO:0016567(protein ubiquitination);GO:0016740(transferase activity);GO:0031901(early endosome membrane);GO:0043130(ubiquitin binding);GO:0046872(metal ion binding);GO:0051865(protein autoubiquitination);GO:0061630(ubiquitin protein ligase activity);GO:1904294(positive regulation …	NA	K22379	EC:2.3.2.27	ring finger protein, transmembrane 1 [Source:MGI Symbol;Acc:MGI:1924142]	protein_coding;processed_transcript	2.62491	1.50064	2.88718	4.40231	4.17482	4.19322	0.549142	-0.864749	0.0267325	0.994417	down	no
ENSMUSG00000036022	Fam122b	ENSMUST00000114841;ENSMUST00000071023;ENSMUST00000114838	GO:0003674(molecular_function);GO:0005575(cellular_component);GO:0005581(collagen trimer);GO:0008150(biological_process);GO:0008150(biological_process)	NA	NA	NA	family with sequence similarity 122, member B [Source:MGI Symbol;Acc:MGI:1926005]	protein_coding	0.31859	0.182367	0.420884	0.600996	0.524646	1.03751	0.426155	-1.23055	0.026789	0.994417	down	no
ENSMUSG00000023959	Clic5	ENSMUST00000024755;ENSMUST00000233193	GO:0002021(response to dietary excess);GO:0002024(diet induced thermogenesis);GO:0005244(voltage-gated ion channel activity);GO:0005254(chloride channel activity);GO:0005515(protein binding);GO:0005634(nucleus);GO:0005737(cytoplasm);GO:0005794(Golgi apparatus);GO:0005815(microtubule organizing center);GO:0005856(cytoskeleton);GO:0005886(plasma membrane);GO:0005938(cell cortex);GO:0006811(ion tran…	NA	K05025	NA	chloride intracellular channel 5 [Source:MGI Symbol;Acc:MGI:1917912]	protein_coding;retained_intron	5.94066	3.93603	7.59016	7.80769	10.6046	14.6887	0.527683	-0.922258	0.0268318	0.994417	down	no
ENSMUSG00000036905	C1qb	ENSMUST00000046384	GO:0002376(immune system process);GO:0005515(protein binding);GO:0005576(extracellular region);GO:0005581(collagen trimer);GO:0005602(complement component C1 complex);GO:0005615(extracellular space);GO:0006958(complement activation, classical pathway);GO:0045087(innate immune response);GO:0045202(synapse);GO:0048839(inner ear development);GO:0098794(postsynapse);GO:0098883(synapse pruning)	04610(Complement and coagulation cascades);05020(Prion diseases);05133(Pertussis);05142(Chagas disease (American trypanosomiasis));05150(Staphylococcus aureus infection);05322(Systemic lupus erythematosus)	K03987	NA	complement component 1, q subcomponent, beta polypeptide [Source:MGI Symbol;Acc:MGI:88224]	protein_coding	108.562	272.882	108.537	114.205	106.827	42.3175	1.86057	0.895744	0.0268573	0.994417	up	no
ENSMUSG00000020090	Npffr1	ENSMUST00000020287	GO:0004930(G protein-coupled receptor activity);GO:0005886(plasma membrane);GO:0005887(integral component of plasma membrane);GO:0005929(cilium);GO:0007165(signal transduction);GO:0007186(G protein-coupled receptor signaling pathway);GO:0007218(neuropeptide signaling pathway);GO:0008188(neuropeptide receptor activity);GO:0016020(membrane);GO:0016021(integral component of membrane);GO:0042277(pept…	04080(Neuroactive ligand-receptor interaction)	K04240	NA	neuropeptide FF receptor 1 [Source:MGI Symbol;Acc:MGI:2685082]	protein_coding	0.070801	0.04149	0	0	0	0	374.303	8.54806	0.0269591	0.994417	up	no
ENSMUSG00000024608	Rps14	ENSMUST00000137400;ENSMUST00000235966;ENSMUST00000025511;ENSMUST00000236441;ENSMUST00000122279;ENSMUST00000236652;ENSMUST00000118551;ENSMUST00000142980	GO:0000028(ribosomal small subunit assembly);GO:0000122(negative regulation of transcription by RNA polymerase II);GO:0000462(maturation of SSU-rRNA from tricistronic rRNA transcript (SSU-rRNA, 5.8S rRNA, LSU-rRNA));GO:0003723(RNA binding);GO:0003735(structural constituent of ribosome);GO:0005730(nucleolus);GO:0005739(mitochondrion);GO:0005840(ribosome);GO:0006412(translation);GO:0006417(regulati…	03010(Ribosome);03010(Ribosome)	K02955	NA	ribosomal protein S14 [Source:MGI Symbol;Acc:MGI:98107]	protein_coding;retained_intron	284.77	363.237	181.177	198.002	201.201	71.1028	1.76307	0.818093	0.0270079	0.994417	up	no
ENSMUSG00000050440	Hamp	ENSMUST00000062620	GO:0000122(negative regulation of transcription by RNA polymerase II);GO:0002262(myeloid cell homeostasis);GO:0005179(hormone activity);GO:0005507(copper ion binding);GO:0005576(extracellular region);GO:0005615(extracellular space);GO:0005634(nucleus);GO:0006879(cellular iron ion homeostasis);GO:0007259(receptor signaling pathway via JAK-STAT);GO:0031668(cellular response to extracellular stimulu…	04350(TGF-beta signaling pathway)	K23106	NA	hepcidin antimicrobial peptide [Source:MGI Symbol;Acc:MGI:1933533]	protein_coding	1.50135	2.58764	7.70024	2.34097	0.280206	0.855279	3.39116	1.76178	0.027081	0.994417	up	no
ENSMUSG00000003346	Abhd17a	ENSMUST00000191440;ENSMUST00000003436	GO:0002084(protein depalmitoylation);GO:0005768(endosome);GO:0005886(plasma membrane);GO:0008474(palmitoyl-(protein) hydrolase activity);GO:0010008(endosome membrane);GO:0014069(postsynaptic density);GO:0016020(membrane);GO:0016787(hydrolase activity);GO:0018345(protein palmitoylation);GO:0030054(cell junction);GO:0042995(cell projection);GO:0043197(dendritic spine);GO:0045202(synapse);GO:0045211…	NA	K01076	EC:3.1.2.22	abhydrolase domain containing 17A [Source:MGI Symbol;Acc:MGI:106388]	protein_coding	21.3789	41.3506	18.0419	17.5582	19.752	9.43764	1.72781	0.788945	0.0271747	0.994417	up	no
ENSMUSG00000087593	Gm16174	ENSMUST00000137373	NA	NA	NA	NA	predicted gene 16174 [Source:MGI Symbol;Acc:MGI:3801857]	antisense	0	1.23864	0	0	0	0	4128.8	12.0115	0.0271854	0.994417	up	no
ENSMUSG00000061848	Gm5805	ENSMUST00000072779	NA	NA	NA	NA	predicted gene 5805 [Source:MGI Symbol;Acc:MGI:3644633]	processed_pseudogene	141.953	171.388	89.2585	100.342	93.8028	38.9689	1.72705	0.788309	0.0273366	0.994417	up	no
ENSMUSG00000057123	Gja5	ENSMUST00000072600;ENSMUST00000199597	GO:0001501(skeletal system development);GO:0001525(angiogenesis);GO:0001568(blood vessel development);GO:0003071(renal system process involved in regulation of systemic arterial blood pressure);GO:0003073(regulation of systemic arterial blood pressure);GO:0003105(negative regulation of glomerular filtration);GO:0003151(outflow tract morphogenesis);GO:0003158(endothelium development);GO:0003161(ca…	NA	K07614	NA	gap junction protein, alpha 5 [Source:MGI Symbol;Acc:MGI:95716]	protein_coding	0.444961	0.324558	0.163157	0.596439	0.619714	1.17294	0.390389	-1.35702	0.0274278	0.994417	down	no
ENSMUSG00000003072	Atp5d	ENSMUST00000105366;ENSMUST00000003156;ENSMUST00000105367	GO:0000275(mitochondrial proton-transporting ATP synthase complex, catalytic core F(1));GO:0005739(mitochondrion);GO:0005740(mitochondrial envelope);GO:0005743(mitochondrial inner membrane);GO:0005753(mitochondrial proton-transporting ATP synthase complex);GO:0006754(ATP biosynthetic process);GO:0006811(ion transport);GO:0009060(aerobic respiration);GO:0015078(proton transmembrane transporter act…	00190(Oxidative phosphorylation);04714(Thermogenesis);05010(Alzheimer disease);05012(Parkinson disease);05016(Huntington disease);05016(Huntington disease)	K02134	NA	ATP synthase, H+ transporting, mitochondrial F1 complex, delta subunit [Source:MGI Symbol;Acc:MGI:1913293]	protein_coding	345.757	420.902	175.977	184.159	244.278	149.446	1.63119	0.705922	0.0274596	0.994417	up	no
ENSMUSG00000113019	Gm47467	ENSMUST00000220784	NA	NA	NA	NA	predicted gene, 47467 [Source:MGI Symbol;Acc:MGI:6096433]	lincRNA	0	0	0	0.291723	0.292084	0.283829	0.000345767	-11.4979	0.0275305	0.994417	down	no
ENSMUSG00000087231	E230016M11Rik	ENSMUST00000204847;ENSMUST00000130657;ENSMUST00000149889;ENSMUST00000147548	NA	NA	NA	NA	RIKEN cDNA E230016M11 gene [Source:MGI Symbol;Acc:MGI:2443524]	retained_intron;bidirectional_promoter_lncRNA	0.426624	0.323487	0.475905	0.141578	0.307475	0.0708126	2.35833	1.23777	0.0275922	0.994417	up	no
ENSMUSG00000002985	Apoe	ENSMUST00000174064;ENSMUST00000207525;ENSMUST00000172983;ENSMUST00000173739;ENSMUST00000174144;ENSMUST00000174355;ENSMUST00000174191;ENSMUST00000174710	GO:0001540(amyloid-beta binding);GO:0001937(negative regulation of endothelial cell proliferation);GO:0002021(response to dietary excess);GO:0005102(signaling receptor binding);GO:0005319(lipid transporter activity);GO:0005515(protein binding);GO:0005543(phospholipid binding);GO:0005576(extracellular region);GO:0005615(extracellular space);GO:0005635(nuclear envelope);GO:0005737(cytoplasm);GO:000…	04979(Cholesterol metabolism);05010(Alzheimer disease);05010(Alzheimer disease)	K04524	NA	apolipoprotein E [Source:MGI Symbol;Acc:MGI:88057]	protein_coding;retained_intron	322.118	663.487	365.765	359.587	276.562	164.488	1.68787	0.755202	0.0276417	0.994417	up	no
ENSMUSG00000078427	Sarnp	ENSMUST00000219512;ENSMUST00000218622;ENSMUST00000220381;ENSMUST00000105230;ENSMUST00000220150	GO:0000122(negative regulation of transcription by RNA polymerase II);GO:0000346(transcription export complex);GO:0003677(DNA binding);GO:0003682(chromatin binding);GO:0003723(RNA binding);GO:0005634(nucleus);GO:0006406(mRNA export from nucleus);GO:0006417(regulation of translation);GO:0016607(nuclear speck);GO:0036464(cytoplasmic ribonucleoprotein granule);GO:0051028(mRNA transport);GO:0051028(m…	NA	K18732	NA	SAP domain containing ribonucleoprotein [Source:MGI Symbol;Acc:MGI:1913368]	protein_coding;processed_transcript;nonsense_mediated_decay;retained_intron	6.25941	4.57766	5.43516	2.2162	5.04818	2.34052	1.69416	0.760569	0.0276581	0.994417	up	no
ENSMUSG00000050141	Fam205c	ENSMUST00000055944	GO:0003674(molecular_function);GO:0005575(cellular_component);GO:0008150(biological_process);GO:0016020(membrane);GO:0016021(integral component of membrane)	NA	NA	NA	family with sequence similarity 205, member C [Source:MGI Symbol;Acc:MGI:2679716]	protein_coding	0	0.401528	0.0780398	0.0273522	0	0	17.5331	4.13201	0.0276942	0.994417	up	no
ENSMUSG00000095597	Rps7-ps3	ENSMUST00000178147;ENSMUST00000187973	NA	NA	NA	NA	ribosomal protein S7, pseudogene 3 [Source:MGI Symbol;Acc:MGI:3648396]	processed_transcript;transcribed_processed_pseudogene	191.311	277.905	261.838	209.545	155.033	90.6988	1.60574	0.683235	0.0277727	0.994417	up	no
ENSMUSG00000025511	Tspan4	ENSMUST00000146305;ENSMUST00000117634;ENSMUST00000140858;ENSMUST00000138092;ENSMUST00000026585;ENSMUST00000239217;ENSMUST00000130402	GO:0003823(antigen binding);GO:0005178(integrin binding);GO:0005515(protein binding);GO:0005886(plasma membrane);GO:0005887(integral component of plasma membrane);GO:0016020(membrane);GO:0016021(integral component of membrane);GO:0031982(vesicle);GO:0065003(protein-containing complex assembly);GO:0065003(protein-containing complex assembly)	NA	K17294	NA	tetraspanin 4 [Source:MGI Symbol;Acc:MGI:1928097]	protein_coding;retained_intron	24.1543	28.0981	10.7549	17.5829	8.8607	9.0223	1.77656	0.829088	0.0277907	0.994417	up	no
ENSMUSG00000005580	Adcy9	ENSMUST00000005719;ENSMUST00000117801;ENSMUST00000120080	GO:0000166(nucleotide binding);GO:0004016(adenylate cyclase activity);GO:0005524(ATP binding);GO:0005886(plasma membrane);GO:0005887(integral component of plasma membrane);GO:0006171(cAMP biosynthetic process);GO:0007189(adenylate cyclase-activating G protein-coupled receptor signaling pathway);GO:0009190(cyclic nucleotide biosynthetic process);GO:0016020(membrane);GO:0016021(integral component o…	00230(Purine metabolism);01522(Endocrine resistance);04015(Rap1 signaling pathway);04020(Calcium signaling pathway);04022(cGMP-PKG signaling pathway);04024(cAMP signaling pathway);04062(Chemokine signaling pathway);04072(Phospholipase D signaling pathway);04114(Oocyte meiosis);04211(Longevity regulating pathway);04213(Longevity regulating pathway - multiple species);04261(Adrenergic signaling in …	K08049	EC:4.6.1.1	adenylate cyclase 9 [Source:MGI Symbol;Acc:MGI:108450]	protein_coding	0.0514809	0	0.151907	0.25467	0.135677	0.666301	0.192484	-2.37719	0.0278048	0.994417	down	no
ENSMUSG00000066975	Cryba4	ENSMUST00000112385;ENSMUST00000112383;ENSMUST00000086629	GO:0002088(lens development in camera-type eye);GO:0005212(structural constituent of eye lens);GO:0007601(visual perception);GO:0042802(identical protein binding);GO:0043010(camera-type eye development);GO:0043010(camera-type eye development)	NA	NA	NA	crystallin, beta A4 [Source:MGI Symbol;Acc:MGI:102716]	protein_coding	7.31455	15.9493	5.48194	4.31804	6.4708	5.04837	1.81508	0.86003	0.0278264	0.994417	up	no
ENSMUSG00000047843	Bri3	ENSMUST00000056578;ENSMUST00000110695	GO:0005737(cytoplasm);GO:0005764(lysosome);GO:0005765(lysosomal membrane);GO:0016020(membrane);GO:0016021(integral component of membrane);GO:0042802(identical protein binding);GO:0048471(perinuclear region of cytoplasm);GO:0048471(perinuclear region of cytoplasm)	NA	NA	NA	brain protein I3 [Source:MGI Symbol;Acc:MGI:1933174]	protein_coding	31.1619	30.1939	18.1583	19.8865	18.9411	10.5969	1.6088	0.685985	0.0278524	0.994417	up	no
ENSMUSG00000030206	Gsg1	ENSMUST00000111911	GO:0005515(protein binding);GO:0005783(endoplasmic reticulum);GO:0005789(endoplasmic reticulum membrane);GO:0005886(plasma membrane);GO:0008150(biological_process);GO:0016020(membrane);GO:0016021(integral component of membrane);GO:0070063(RNA polymerase binding)	NA	NA	NA	germ cell associated 1 [Source:MGI Symbol;Acc:MGI:1194499]	protein_coding	0	0.0693264	0.187506	0	0	0	856.107	9.74165	0.0278564	0.994417	up	no
ENSMUSG00000031872	Bean1	ENSMUST00000093245;ENSMUST00000171018	GO:0005515(protein binding);GO:0005575(cellular_component);GO:0008150(biological_process);GO:0016020(membrane);GO:0016021(integral component of membrane);GO:0016021(integral component of membrane)	NA	K19324	NA	brain expressed, associated with Nedd4, 1 [Source:MGI Symbol;Acc:MGI:1929597]	protein_coding	0.480032	0.489315	0.240052	0.293524	0.0833902	0.0744765	2.67928	1.42184	0.0278564	0.994417	up	no
ENSMUSG00000038060	Dlec1	ENSMUST00000148611;ENSMUST00000055775;ENSMUST00000140326	GO:0005737(cytoplasm);GO:0005829(cytosol);GO:0008285(negative regulation of cell population proliferation);GO:0008285(negative regulation of cell population proliferation)	NA	NA	NA	deleted in lung and esophageal cancer 1 [Source:MGI Symbol;Acc:MGI:2443671]	retained_intron;nonsense_mediated_decay;protein_coding	0	0	0	0.0114641	0.0589421	0	0.00426099	-7.8746	0.0278929	0.994417	down	no
ENSMUSG00000099467	Gm28116	ENSMUST00000189064	NA	NA	NA	NA	predicted gene 28116 [Source:MGI Symbol;Acc:MGI:5578822]	unprocessed_pseudogene	0	0.596528	0.357857	0	0	0	3181.28	11.6354	0.0279168	0.994417	up	no
ENSMUSG00000034317	Trim59	ENSMUST00000107802;ENSMUST00000142560	GO:0005515(protein binding);GO:0005783(endoplasmic reticulum);GO:0005789(endoplasmic reticulum membrane);GO:0008270(zinc ion binding);GO:0016020(membrane);GO:0016021(integral component of membrane);GO:0016567(protein ubiquitination);GO:0043124(negative regulation of I-kappaB kinase/NF-kappaB signaling);GO:0045087(innate immune response);GO:0046597(negative regulation of viral entry into host cell…	NA	K12028	NA	tripartite motif-containing 59 [Source:MGI Symbol;Acc:MGI:1914199]	protein_coding;retained_intron	0.28765	0.220125	1.06644	1.50694	3.44357	0.310368	0.299231	-1.74067	0.0279422	0.994417	down	no
ENSMUSG00000089847	Timm10b	ENSMUST00000140385;ENSMUST00000210350;ENSMUST00000058333;ENSMUST00000151193;ENSMUST00000106783;ENSMUST00000106780;ENSMUST00000150479;ENSMUST00000209445;ENSMUST00000209588;ENSMUST00000140577	GO:0005739(mitochondrion);GO:0005743(mitochondrial inner membrane);GO:0015031(protein transport);GO:0016020(membrane);GO:0042719(mitochondrial intermembrane space protein transporter complex);GO:0042721(TIM22 mitochondrial import inner membrane insertion complex);GO:0046872(metal ion binding);GO:0046872(metal ion binding)	NA	K17779	NA	translocase of inner mitochondrial membrane 10B [Source:MGI Symbol;Acc:MGI:1315196]	retained_intron;protein_coding;nonsense_mediated_decay	8.92586	12.2977	5.81884	4.9728	7.74568	3.03187	1.71694	0.779838	0.0279915	0.994417	up	no
ENSMUSG00000074067	Gm10619	ENSMUST00000186073	NA	NA	NA	NA	predicted gene 10619 [Source:MGI Symbol;Acc:MGI:3708756]	lincRNA	0	0	0	0.0165325	0	0.070529	0.00344584	-8.18093	0.0279976	0.994417	down	no
ENSMUSG00000060548	Tnfrsf19	ENSMUST00000111236;ENSMUST00000111234;ENSMUST00000224371	GO:0001942(hair follicle development);GO:0005515(protein binding);GO:0005576(extracellular region);GO:0005886(plasma membrane);GO:0016020(membrane);GO:0016021(integral component of membrane);GO:0038023(signaling receptor activity);GO:0043123(positive regulation of I-kappaB kinase/NF-kappaB signaling);GO:0046330(positive regulation of JNK cascade);GO:0046330(positive regulation of JNK cascade)	04060(Cytokine-cytokine receptor interaction);04060(Cytokine-cytokine receptor interaction)	K05155	NA	tumor necrosis factor receptor superfamily, member 19 [Source:MGI Symbol;Acc:MGI:1352474]	protein_coding	0.110269	0.04062	0.143374	0.284452	0.16447	0.468863	0.320623	-1.64105	0.0280095	0.994417	down	no
ENSMUSG00000068220	Lgals1	ENSMUST00000229159;ENSMUST00000089377	GO:0002317(plasma cell differentiation);GO:0005515(protein binding);GO:0005534(galactose binding);GO:0005576(extracellular region);GO:0005615(extracellular space);GO:0005634(nucleus);GO:0005737(cytoplasm);GO:0005829(cytosol);GO:0006915(apoptotic process);GO:0007157(heterophilic cell-cell adhesion via plasma membrane cell adhesion molecules);GO:0009986(cell surface);GO:0010812(negative regulation …	NA	K06830	NA	lectin, galactose binding, soluble 1 [Source:MGI Symbol;Acc:MGI:96777]	nonsense_mediated_decay;protein_coding	159.799	281.544	98.9755	109.672	135.43	66.278	1.73524	0.795135	0.0281279	0.994417	up	no
ENSMUSG00000026114	Cnga3	ENSMUST00000027288;ENSMUST00000195272	GO:0000166(nucleotide binding);GO:0001750(photoreceptor outer segment);GO:0005216(ion channel activity);GO:0005221(intracellular cyclic nucleotide activated cation channel activity);GO:0005222(intracellular cAMP-activated cation channel activity);GO:0005223(intracellular cGMP-activated cation channel activity);GO:0005515(protein binding);GO:0005737(cytoplasm);GO:0005886(plasma membrane);GO:000681…	04024(cAMP signaling pathway);04740(Olfactory transduction);04740(Olfactory transduction)	K04950	NA	cyclic nucleotide gated channel alpha 3 [Source:MGI Symbol;Acc:MGI:1341818]	protein_coding	0.13535	0.139587	0.0879276	0.160229	0.242931	0.90583	0.27721	-1.85095	0.0281513	0.994417	down	no
ENSMUSG00000092397	C130080G10Rik	ENSMUST00000150005;ENSMUST00000134456;ENSMUST00000155185;ENSMUST00000155678;ENSMUST00000154140	NA	NA	NA	NA	RIKEN cDNA C130080G10 gene [Source:MGI Symbol;Acc:MGI:4844008]	antisense	5.58643	4.18224	6.44495	6.22374	6.72836	27.4882	0.400927	-1.31859	0.0282733	0.994417	down	no
ENSMUSG00000108573	Gm44986	ENSMUST00000206292	NA	NA	NA	NA	predicted gene 44986 [Source:MGI Symbol;Acc:MGI:5753562]	TEC	0	0	0.004505	0.028583	0.010746	0.114613	0.0292643	-5.09472	0.0282921	0.994417	down	no
ENSMUSG00000031196	F8	ENSMUST00000033539;ENSMUST00000151772	GO:0005507(copper ion binding);GO:0005576(extracellular region);GO:0005615(extracellular space);GO:0006953(acute-phase response);GO:0007596(blood coagulation);GO:0007597(blood coagulation, intrinsic pathway);GO:0007599(hemostasis);GO:0016491(oxidoreductase activity);GO:0030168(platelet activation);GO:0046872(metal ion binding);GO:0055114(oxidation-reduction process);GO:0055114(oxidation-reduction…	04610(Complement and coagulation cascades);04610(Complement and coagulation cascades)	K03899	NA	coagulation factor VIII [Source:MGI Symbol;Acc:MGI:88383]	protein_coding	0.0485417	0.0291456	0.0685453	0.0731306	0.138048	0.226827	0.33386	-1.58268	0.0283046	0.994417	down	no
ENSMUSG00000034837	Gnat1	ENSMUST00000194802;ENSMUST00000193188	GO:0000166(nucleotide binding);GO:0001580(detection of chemical stimulus involved in sensory perception of bitter taste);GO:0001664(G protein-coupled receptor binding);GO:0001750(photoreceptor outer segment);GO:0001917(photoreceptor inner segment);GO:0001973(G protein-coupled adenosine receptor signaling pathway);GO:0003924(GTPase activity);GO:0005515(protein binding);GO:0005525(GTP binding);GO:0…	04744(Phototransduction);04744(Phototransduction)	K04631	NA	guanine nucleotide binding protein, alpha transducing 1 [Source:MGI Symbol;Acc:MGI:95778]	retained_intron	0.0294246	0.0476535	0.0180921	0	0	0	317.234	8.30941	0.0283347	0.994417	up	no
ENSMUSG00000022574	Naprt	ENSMUST00000023237;ENSMUST00000230739;ENSMUST00000229571;ENSMUST00000230259	GO:0003824(catalytic activity);GO:0004514(nicotinate-nucleotide diphosphorylase (carboxylating) activity);GO:0004516(nicotinate phosphoribosyltransferase activity);GO:0005737(cytoplasm);GO:0005829(cytosol);GO:0006979(response to oxidative stress);GO:0009435(NAD biosynthetic process);GO:0016740(transferase activity);GO:0016874(ligase activity);GO:0019363(pyridine nucleotide biosynthetic process);G…	00760(Nicotinate and nicotinamide metabolism);00760(Nicotinate and nicotinamide metabolism)	K00763	EC:6.3.4.21	nicotinate phosphoribosyltransferase [Source:MGI Symbol;Acc:MGI:2442664]	protein_coding;retained_intron;nonsense_mediated_decay	6.62355	7.25244	5.30351	4.09006	4.90194	4.05387	1.47016	0.555972	0.028343	0.994417	up	no
ENSMUSG00000068396	Rpl34-ps1	ENSMUST00000121998	NA	03010(Ribosome)	K02915	NA	ribosomal protein L34, pseudogene 1 [Source:MGI Symbol;Acc:MGI:3704270]	processed_pseudogene	59.1428	81.7156	62.7688	50.7045	48.7071	16.1894	1.76146	0.816776	0.0283845	0.994417	up	no
ENSMUSG00000076281	Gm24270	ENSMUST00000102326	NA	NA	NA	NA	predicted gene, 24270 [Source:MGI Symbol;Acc:MGI:5454047]	miRNA	23.5785	5.62742	49.9672	12.125	4.49849	9.03267	3.08593	1.62571	0.0284183	0.994417	up	no
ENSMUSG00000042737	Dpm3	ENSMUST00000107462;ENSMUST00000040824;ENSMUST00000137975	GO:0004582(dolichyl-phosphate beta-D-mannosyltransferase activity);GO:0005783(endoplasmic reticulum);GO:0005789(endoplasmic reticulum membrane);GO:0006486(protein glycosylation);GO:0006506(GPI anchor biosynthetic process);GO:0008047(enzyme activator activity);GO:0016020(membrane);GO:0016021(integral component of membrane);GO:0030176(integral component of endoplasmic reticulum membrane);GO:0031647…	00510(N-Glycan biosynthesis);00510(N-Glycan biosynthesis)	K09659	NA	dolichyl-phosphate mannosyltransferase polypeptide 3 [Source:MGI Symbol;Acc:MGI:1915813]	protein_coding;retained_intron	5.64482	9.16633	5.68712	4.10451	5.29191	1.79814	1.83109	0.872703	0.0284397	0.994417	up	no
ENSMUSG00000034880	Mrpl34	ENSMUST00000048914	GO:0003735(structural constituent of ribosome);GO:0005739(mitochondrion);GO:0005762(mitochondrial large ribosomal subunit);GO:0005840(ribosome);GO:0006412(translation)	03010(Ribosome)	K02914	NA	mitochondrial ribosomal protein L34 [Source:MGI Symbol;Acc:MGI:2137227]	protein_coding	122.626	175.81	61.8358	70.6191	88.7022	54.2623	1.68679	0.754285	0.0285869	0.994417	up	no
ENSMUSG00000054452	Tle5	ENSMUST00000219870;ENSMUST00000218432;ENSMUST00000002518;ENSMUST00000217807;ENSMUST00000218574;ENSMUST00000220348;ENSMUST00000218690;ENSMUST00000220368;ENSMUST00000220282;ENSMUST00000218611	GO:0000122(negative regulation of transcription by RNA polymerase II);GO:0001501(skeletal system development);GO:0003714(transcription corepressor activity);GO:0005515(protein binding);GO:0005634(nucleus);GO:0005654(nucleoplasm);GO:0005667(transcription factor complex);GO:0006355(regulation of transcription, DNA-templated);GO:0006357(regulation of transcription by RNA polymerase II);GO:0010629(ne…	NA	NA	NA	TLE family member 5, transcriptional modulator [Source:MGI Symbol;Acc:MGI:95806]	retained_intron;protein_coding;nonsense_mediated_decay	176.734	244.869	124.716	117.63	130.582	110.917	1.52123	0.60524	0.0287594	0.994417	up	no
ENSMUSG00000028114	Mettl14	ENSMUST00000090371;ENSMUST00000174323;ENSMUST00000197628;ENSMUST00000029759	GO:0000398(mRNA splicing, via spliceosome);GO:0001510(RNA methylation);GO:0003723(RNA binding);GO:0003729(mRNA binding);GO:0005515(protein binding);GO:0005634(nucleus);GO:0005654(nucleoplasm);GO:0006402(mRNA catabolic process);GO:0007283(spermatogenesis);GO:0016422(mRNA (2'-O-methyladenosine-N6-)-methyltransferase activity);GO:0019827(stem cell population maintenance);GO:0021861(forebrain radial …	NA	K05925	EC:2.1.1.348	methyltransferase like 14 [Source:MGI Symbol;Acc:MGI:2442926]	protein_coding;retained_intron	0.65952	0.383197	0.78877	1.13007	0.940969	1.55355	0.505294	-0.984805	0.0287887	0.994417	down	no
ENSMUSG00000118161	Rps2-ps8	ENSMUST00000236305	NA	NA	NA	NA	ribosomal protein S2, pseudogene 8 [Source:MGI Symbol;Acc:MGI:3779592]	processed_pseudogene	3.39576	5.78072	2.32998	2.41992	2.2734	1.25993	1.9328	0.950694	0.0289124	0.994417	up	no
ENSMUSG00000020308	Tpgs1	ENSMUST00000020552;ENSMUST00000239401;ENSMUST00000219585;ENSMUST00000220175	GO:0005515(protein binding);GO:0005737(cytoplasm);GO:0005813(centrosome);GO:0005815(microtubule organizing center);GO:0005829(cytosol);GO:0005856(cytoskeleton);GO:0005874(microtubule);GO:0005929(cilium);GO:0007268(chemical synaptic transmission);GO:0007275(multicellular organism development);GO:0007283(spermatogenesis);GO:0007288(sperm axoneme assembly);GO:0008017(microtubule binding);GO:0015631(…	NA	K16581	NA	tubulin polyglutamylase complex subunit 1 [Source:MGI Symbol;Acc:MGI:106618]	protein_coding;processed_transcript	9.06828	20.4225	5.73365	7.19501	5.92257	6.35742	1.8087	0.854951	0.0290167	0.994417	up	no
ENSMUSG00000074218	Cox7a1	ENSMUST00000098594;ENSMUST00000208441	GO:0002082(regulation of oxidative phosphorylation);GO:0004129(cytochrome-c oxidase activity);GO:0005739(mitochondrion);GO:0005743(mitochondrial inner membrane);GO:0005746(mitochondrial respirasome);GO:0006119(oxidative phosphorylation);GO:0009055(electron transfer activity);GO:0016020(membrane);GO:0016021(integral component of membrane);GO:0016491(oxidoreductase activity);GO:0022900(electron tra…	00190(Oxidative phosphorylation);04260(Cardiac muscle contraction);04714(Thermogenesis);04932(Non-alcoholic fatty liver disease (NAFLD));05010(Alzheimer disease);05012(Parkinson disease);05016(Huntington disease);05016(Huntington disease)	K02270	NA	cytochrome c oxidase subunit 7A1 [Source:MGI Symbol;Acc:MGI:1316714]	protein_coding	311.524	404.562	149.956	181.923	218.48	104.105	1.7166	0.779557	0.0290306	0.994417	up	no
ENSMUSG00000038086	Hspb2	ENSMUST00000042790;ENSMUST00000217159	GO:0005212(structural constituent of eye lens);GO:0005634(nucleus);GO:0005737(cytoplasm);GO:0007525(somatic muscle development);GO:0009408(response to heat);GO:0009408(response to heat)	05205(Proteoglycans in cancer);05205(Proteoglycans in cancer)	K09543	NA	heat shock protein 2 [Source:MGI Symbol;Acc:MGI:1916503]	protein_coding	172.306	207.87	65.7037	89.4653	108.175	56.5172	1.75434	0.810931	0.0290566	0.994417	up	no
ENSMUSG00000024914	Drap1	ENSMUST00000124478;ENSMUST00000113673;ENSMUST00000148219;ENSMUST00000136579;ENSMUST00000126908;ENSMUST00000127043;ENSMUST00000025853;ENSMUST00000113674;ENSMUST00000134697;ENSMUST00000125468	GO:0000122(negative regulation of transcription by RNA polymerase II);GO:0000978(RNA polymerase II cis-regulatory region sequence-specific DNA binding);GO:0001091(RNA polymerase II general transcription initiation factor binding);GO:0003677(DNA binding);GO:0003712(transcription coregulator activity);GO:0003714(transcription corepressor activity);GO:0005515(protein binding);GO:0005634(nucleus);GO:…	NA	NA	NA	Dr1 associated protein 1 (negative cofactor 2 alpha) [Source:MGI Symbol;Acc:MGI:1913806]	retained_intron;protein_coding	83.1917	105.76	53.2174	59.6243	58.3994	29.19	1.64502	0.718103	0.0290572	0.994417	up	no
ENSMUSG00000062181	Ces3b	ENSMUST00000093221;ENSMUST00000173838	GO:0004771(sterol esterase activity);GO:0004806(triglyceride lipase activity);GO:0005615(extracellular space);GO:0005783(endoplasmic reticulum);GO:0005788(endoplasmic reticulum lumen);GO:0016042(lipid catabolic process);GO:0016787(hydrolase activity);GO:0052689(carboxylic ester hydrolase activity);GO:0080030(methyl indole-3-acetate esterase activity);GO:0080030(methyl indole-3-acetate esterase ac…	NA	K15743	EC:3.1.1.1	carboxylesterase 3B [Source:MGI Symbol;Acc:MGI:3644960]	protein_coding;retained_intron	0.234611	0.132408	0.325454	0.0518205	0.11677	0.0192006	3.68747	1.88263	0.0291389	0.994417	up	no
ENSMUSG00000083899	Gm12346	ENSMUST00000121455	NA	NA	NA	NA	predicted gene 12346 [Source:MGI Symbol;Acc:MGI:3649810]	transcribed_processed_pseudogene	0.721829	0.41406	0.899533	0.928293	1.98626	1.75051	0.436312	-1.19657	0.0291525	0.994417	down	no
ENSMUSG00000039108	Lsm14b	ENSMUST00000055485;ENSMUST00000140257;ENSMUST00000058764	GO:0003729(mRNA binding);GO:0006417(regulation of translation);GO:0007275(multicellular organism development);GO:0008150(biological_process);GO:0008150(biological_process)	NA	K18749	NA	LSM family member 14B [Source:MGI Symbol;Acc:MGI:3040677]	protein_coding;processed_transcript	1.91968	1.62227	2.34465	2.92033	2.74282	7.13936	0.459801	-1.12092	0.0292047	0.994417	down	no
ENSMUSG00000033434	Gtpbp6	ENSMUST00000127628;ENSMUST00000138881;ENSMUST00000077220;ENSMUST00000138507;ENSMUST00000140538;ENSMUST00000136722;ENSMUST00000135409;ENSMUST00000131774;ENSMUST00000131918;ENSMUST00000149227;ENSMUST00000144162	GO:0000166(nucleotide binding);GO:0005525(GTP binding);GO:0046872(metal ion binding);GO:0046872(metal ion binding)	NA	NA	NA	GTP binding protein 6 (putative) [Source:MGI Symbol;Acc:MGI:1306825]	retained_intron;processed_transcript;protein_coding	3.67521	7.31888	4.77261	4.03334	3.22347	2.27195	1.65464	0.72652	0.029285	0.994417	up	no
ENSMUSG00000023845	Lnpep	ENSMUST00000041047;ENSMUST00000231666;ENSMUST00000232462	GO:0004177(aminopeptidase activity);GO:0005515(protein binding);GO:0005737(cytoplasm);GO:0005886(plasma membrane);GO:0005887(integral component of plasma membrane);GO:0006508(proteolysis);GO:0008233(peptidase activity);GO:0008237(metallopeptidase activity);GO:0008270(zinc ion binding);GO:0012505(endomembrane system);GO:0016020(membrane);GO:0016021(integral component of membrane);GO:0016787(hydrol…	04614(Renin-angiotensin system);04614(Renin-angiotensin system)	K01257	EC:3.4.11.3	leucyl/cystinyl aminopeptidase [Source:MGI Symbol;Acc:MGI:2387123]	protein_coding;retained_intron	1.58136	0.683019	1.59548	2.01064	1.83161	4.37336	0.46982	-1.08982	0.0294808	0.994417	down	no
ENSMUSG00000055493	Epm2a	ENSMUST00000069106;ENSMUST00000161438	GO:0000045(autophagosome assembly);GO:0001558(regulation of cell growth);GO:0001932(regulation of protein phosphorylation);GO:0004721(phosphoprotein phosphatase activity);GO:0004722(protein serine/threonine phosphatase activity);GO:0004725(protein tyrosine phosphatase activity);GO:0005515(protein binding);GO:0005634(nucleus);GO:0005654(nucleoplasm);GO:0005737(cytoplasm);GO:0005783(endoplasmic ret…	NA	K14165	3.1.3.48;EC:3.1.3.16	epilepsy, progressive myoclonic epilepsy, type 2 gene alpha [Source:MGI Symbol;Acc:MGI:1341085]	protein_coding;processed_transcript	1.54868	0.695979	1.01257	1.67226	1.37444	5.14728	0.397514	-1.33092	0.0295017	0.994417	down	no
ENSMUSG00000002395	Use1	ENSMUST00000110053;ENSMUST00000137137;ENSMUST00000154550;ENSMUST00000019169;ENSMUST00000143657;ENSMUST00000139541;ENSMUST00000127517;ENSMUST00000146221;ENSMUST00000110054;ENSMUST00000142685;ENSMUST00000140236;ENSMUST00000136368	GO:0005783(endoplasmic reticulum);GO:0005789(endoplasmic reticulum membrane);GO:0005794(Golgi apparatus);GO:0005886(plasma membrane);GO:0007029(endoplasmic reticulum organization);GO:0015031(protein transport);GO:0016020(membrane);GO:0016021(integral component of membrane);GO:0016192(vesicle-mediated transport);GO:0030137(COPI-coated vesicle);GO:0031201(SNARE complex);GO:0060628(regulation of ER …	04130(SNARE interactions in vesicular transport);04130(SNARE interactions in vesicular transport)	K08507	NA	unconventional SNARE in the ER 1 homolog (S. cerevisiae) [Source:MGI Symbol;Acc:MGI:1914273]	protein_coding;retained_intron	63.1284	80.6864	39.6627	45.6094	43.2553	24.113	1.62402	0.699565	0.0295156	0.994417	up	no
ENSMUSG00000024944	Arl2	ENSMUST00000123193;ENSMUST00000134821;ENSMUST00000236138;ENSMUST00000235200;ENSMUST00000025893	GO:0000166(nucleotide binding);GO:0003924(GTPase activity);GO:0005515(protein binding);GO:0005525(GTP binding);GO:0005634(nucleus);GO:0005654(nucleoplasm);GO:0005730(nucleolus);GO:0005737(cytoplasm);GO:0005739(mitochondrion);GO:0005758(mitochondrial intermembrane space);GO:0005794(Golgi apparatus);GO:0005813(centrosome);GO:0005815(microtubule organizing center);GO:0005829(cytosol);GO:0005856(cyto…	NA	K07943	NA	ADP-ribosylation factor-like 2 [Source:MGI Symbol;Acc:MGI:1928393]	retained_intron;processed_transcript;protein_coding	13.279	23.003	7.24558	8.54388	9.11846	8.02237	1.69469	0.76102	0.0295272	0.994417	up	no
ENSMUSG00000100078	Gm6170	ENSMUST00000187672	NA	NA	NA	NA	predicted gene 6170 [Source:MGI Symbol;Acc:MGI:3643368]	processed_pseudogene	0.899173	0.880297	1.53825	0.316126	0.304076	0.817661	2.3074	1.20627	0.0297658	0.994417	up	no
ENSMUSG00000032436	Cmtm7	ENSMUST00000216760;ENSMUST00000035009;ENSMUST00000214604;ENSMUST00000217056;ENSMUST00000084867	GO:0002337(B-1a B cell differentiation);GO:0003674(molecular_function);GO:0005125(cytokine activity);GO:0005615(extracellular space);GO:0006935(chemotaxis);GO:0007165(signal transduction);GO:0016020(membrane);GO:0016021(integral component of membrane);GO:0016021(integral component of membrane)	NA	NA	NA	CKLF-like MARVEL transmembrane domain containing 7 [Source:MGI Symbol;Acc:MGI:2447166]	protein_coding;retained_intron;processed_transcript	2.49564	4.78903	2.07606	1.80918	2.30087	1.37059	1.70796	0.772275	0.0297714	0.994417	up	no
ENSMUSG00000063457	Rps15	ENSMUST00000068408;ENSMUST00000062674	GO:0000028(ribosomal small subunit assembly);GO:0000056(ribosomal small subunit export from nucleus);GO:0003723(RNA binding);GO:0003735(structural constituent of ribosome);GO:0005515(protein binding);GO:0005654(nucleoplasm);GO:0005840(ribosome);GO:0006364(rRNA processing);GO:0006412(translation);GO:0015935(small ribosomal subunit);GO:0022627(cytosolic small ribosomal subunit);GO:0042274(ribosomal…	03010(Ribosome);03010(Ribosome)	K02958	NA	ribosomal protein S15 [Source:MGI Symbol;Acc:MGI:98117]	protein_coding	990.932	1448.98	568.202	670.108	753.797	268.094	1.77784	0.830129	0.0298249	0.994417	up	no
ENSMUSG00000118516	AC118710	ENSMUST00000239057;ENSMUST00000238885	NA	NA	NA	NA	cytochrome P450, family 2, subfamily d, polypeptide 13, pseudogene	polymorphic_pseudogene;processed_transcript	0.136771	0.118782	0.836232	0.0371141	0.163756	0	5.43528	2.44235	0.029959	0.994417	up	no
ENSMUSG00000051316	Taf7	ENSMUST00000066272	GO:0000122(negative regulation of transcription by RNA polymerase II);GO:0000976(transcription regulatory region sequence-specific DNA binding);GO:0001097(TFIIH-class transcription factor complex binding);GO:0003713(transcription coactivator activity);GO:0005515(protein binding);GO:0005634(nucleus);GO:0005654(nucleoplasm);GO:0005667(transcription factor complex);GO:0005669(transcription factor TF…	03022(Basal transcription factors)	K03132	NA	TATA-box binding protein associated factor 7 [Source:MGI Symbol;Acc:MGI:1346348]	protein_coding	1.81083	0.762447	1.40644	2.77431	2.99505	2.19424	0.499739	-1.00075	0.0300448	0.994417	down	no
ENSMUSG00000091478	Gm10039	ENSMUST00000081241	NA	NA	NA	NA	predicted pseudogene 10039 [Source:MGI Symbol;Acc:MGI:3704382]	processed_pseudogene	345.36	580.727	188.552	204.923	300.366	122.928	1.77429	0.827243	0.0300567	0.994417	up	no
ENSMUSG00000101102	Gm28609	ENSMUST00000186515	NA	NA	NA	NA	predicted gene 28609 [Source:MGI Symbol;Acc:MGI:5579315]	antisense	0	0	0	0.731799	0.243203	0	0.000307692	-11.6662	0.0301697	0.994417	down	no
ENSMUSG00000030156	Cd69	ENSMUST00000032259;ENSMUST00000205032;ENSMUST00000203727	GO:0005509(calcium ion binding);GO:0009897(external side of plasma membrane);GO:0009986(cell surface);GO:0016020(membrane);GO:0016021(integral component of membrane);GO:0030246(carbohydrate binding);GO:0032991(protein-containing complex);GO:0035690(cellular response to drug);GO:0042802(identical protein binding);GO:0042802(identical protein binding)	NA	K06502	NA	CD69 antigen [Source:MGI Symbol;Acc:MGI:88343]	protein_coding;retained_intron	0.104266	0.0960952	0.103291	0.0586241	0.0223817	0.0163988	3.11743	1.64036	0.0301963	0.994417	up	no
ENSMUSG00000086742	Gm16201	ENSMUST00000139218;ENSMUST00000134312	NA	NA	NA	NA	predicted gene 16201 [Source:MGI Symbol;Acc:MGI:3802153]	processed_transcript	0.111366	0.0138698	0.0315413	0.280936	0.265973	0.137447	0.229088	-2.12603	0.0302176	0.994417	down	no
ENSMUSG00000055976	Cldn23	ENSMUST00000060128	GO:0003674(molecular_function);GO:0005198(structural molecule activity);GO:0005886(plasma membrane);GO:0005923(bicellular tight junction);GO:0007155(cell adhesion);GO:0016020(membrane);GO:0016021(integral component of membrane);GO:0016338(calcium-independent cell-cell adhesion via plasma membrane cell-adhesion molecules);GO:0030054(cell junction);GO:0042802(identical protein binding);GO:0070830(b…	04514(Cell adhesion molecules (CAMs));04530(Tight junction);04670(Leukocyte transendothelial migration);05160(Hepatitis C)	K06087	NA	claudin 23 [Source:MGI Symbol;Acc:MGI:1919158]	protein_coding	0	0	0	0.077223	0.078833	0.02888	0.00162218	-9.26785	0.0303206	0.994417	down	no
ENSMUSG00000037095	Lrg1	ENSMUST00000041357	GO:0001938(positive regulation of endothelial cell proliferation);GO:0005160(transforming growth factor beta receptor binding);GO:0005515(protein binding);GO:0005615(extracellular space);GO:0009617(response to bacterium);GO:0030511(positive regulation of transforming growth factor beta receptor signaling pathway);GO:0043231(intracellular membrane-bounded organelle);GO:0045766(positive regulation …	NA	NA	NA	leucine-rich alpha-2-glycoprotein 1 [Source:MGI Symbol;Acc:MGI:1924155]	protein_coding	18.3675	29.7834	13.7114	12.717	12.0227	14.293	1.58488	0.664378	0.0303627	0.994417	up	no
ENSMUSG00000078765	U2af1l4	ENSMUST00000165773;ENSMUST00000163654;ENSMUST00000169071;ENSMUST00000168222;ENSMUST00000165524;ENSMUST00000167024;ENSMUST00000169283;ENSMUST00000169962;ENSMUST00000169911;ENSMUST00000043273;ENSMUST00000163330;ENSMUST00000164438;ENSMUST00000167361;ENSMUST00000166960;ENSMUST00000168931;ENSMUST00000167202;ENSMUST00000163848;ENSMUST00000170453;ENSMUST00000165009;ENSMUST00000167501;ENSMUST00000168555;…	GO:0000398(mRNA splicing, via spliceosome);GO:0003676(nucleic acid binding);GO:0003723(RNA binding);GO:0005515(protein binding);GO:0005634(nucleus);GO:0005681(spliceosomal complex);GO:0005737(cytoplasm);GO:0006397(mRNA processing);GO:0008380(RNA splicing);GO:0016607(nuclear speck);GO:0030628(pre-mRNA 3'-splice site binding);GO:0046872(metal ion binding);GO:0048511(rhythmic process);GO:0089701(U2A…	03040(Spliceosome);03040(Spliceosome)	K12836	NA	U2 small nuclear RNA auxiliary factor 1-like 4 [Source:MGI Symbol;Acc:MGI:2678374]	retained_intron;protein_coding;nonsense_mediated_decay	7.13774	8.74339	5.33633	2.81204	5.37623	4.98432	1.61073	0.687713	0.0304579	0.994417	up	no
ENSMUSG00000037190	Cyb561d2	ENSMUST00000041459;ENSMUST00000194967;ENSMUST00000194906;ENSMUST00000195235	GO:0004322(ferroxidase activity);GO:0005783(endoplasmic reticulum);GO:0005789(endoplasmic reticulum membrane);GO:0016020(membrane);GO:0016021(integral component of membrane);GO:0016491(oxidoreductase activity);GO:0020037(heme binding);GO:0030659(cytoplasmic vesicle membrane);GO:0031410(cytoplasmic vesicle);GO:0031982(vesicle);GO:0046872(metal ion binding);GO:0055114(oxidation-reduction process);G…	NA	K08371	NA	cytochrome b-561 domain containing 2 [Source:MGI Symbol;Acc:MGI:1929280]	protein_coding;nonsense_mediated_decay;processed_transcript	1.40469	2.05485	1.02362	0.896492	0.670812	0.89855	1.8181	0.862431	0.0306597	0.994417	up	no
ENSMUSG00000086965	Rtl10	ENSMUST00000146673	GO:0003674(molecular_function);GO:0005575(cellular_component);GO:0008150(biological_process)	NA	NA	NA	retrotransposon Gag like 10 [Source:MGI Symbol;Acc:MGI:3833934]	protein_coding	0	0	0	0.116263	0.251566	0.033969	0.000746644	-10.3873	0.030738	0.994417	down	no
ENSMUSG00000039450	Dcxr	ENSMUST00000125242;ENSMUST00000106148;ENSMUST00000122883;ENSMUST00000026144	GO:0004090(carbonyl reductase (NADPH) activity);GO:0005515(protein binding);GO:0005881(cytoplasmic microtubule);GO:0005886(plasma membrane);GO:0005902(microvillus);GO:0005903(brush border);GO:0005975(carbohydrate metabolic process);GO:0005997(xylulose metabolic process);GO:0006006(glucose metabolic process);GO:0006739(NADP metabolic process);GO:0016020(membrane);GO:0016324(apical plasma membrane)…	00040(Pentose and glucuronate interconversions);00040(Pentose and glucuronate interconversions)	K03331	EC:1.1.1.10	dicarbonyl L-xylulose reductase [Source:MGI Symbol;Acc:MGI:1915130]	retained_intron;protein_coding;processed_transcript	8.14081	14.896	3.86194	5.14274	4.59027	4.99214	1.82672	0.869256	0.0308742	0.994417	up	no
ENSMUSG00000072944	Nup62cl	ENSMUST00000101212	GO:0005543(phospholipid binding);GO:0005643(nuclear pore);GO:0006405(RNA export from nucleus);GO:0006606(protein import into nucleus);GO:0015031(protein transport);GO:0017056(structural constituent of nuclear pore);GO:0044613(nuclear pore central transport channel)	NA	NA	NA	nucleoporin 62 C-terminal like [Source:MGI Symbol;Acc:MGI:2685565]	protein_coding	0	0	0	0.160199	0	0.0477798	0.00144245	-9.43726	0.0308813	0.994417	down	no
ENSMUSG00000114263	Gm7201	ENSMUST00000225513	NA	NA	NA	NA	predicted gene 7201 [Source:MGI Symbol;Acc:MGI:3647123]	processed_pseudogene	0	0.43633	0	0	0	0	1454.43	10.5062	0.0309156	0.994417	up	no
ENSMUSG00000072772	Grcc10	ENSMUST00000129823;ENSMUST00000004389;ENSMUST00000137318;ENSMUST00000140423	GO:0003674(molecular_function);GO:0005737(cytoplasm);GO:0009791(post-embryonic development);GO:0014819(regulation of skeletal muscle contraction);GO:0016607(nuclear speck);GO:0021540(corpus callosum morphogenesis);GO:0021678(third ventricle development);GO:0036343(psychomotor behavior);GO:0048593(camera-type eye morphogenesis);GO:0050890(cognition);GO:0050890(cognition)	NA	NA	NA	gene rich cluster, C10 gene [Source:MGI Symbol;Acc:MGI:1315201]	processed_transcript;protein_coding;retained_intron	38.7148	43.0446	22.1386	24.7389	25.1815	16.5093	1.56403	0.645267	0.0309771	0.994417	up	no
ENSMUSG00000059602	Syn3	ENSMUST00000123783;ENSMUST00000145864;ENSMUST00000120638	GO:0000166(nucleotide binding);GO:0005524(ATP binding);GO:0007269(neurotransmitter secretion);GO:0008021(synaptic vesicle);GO:0014069(postsynaptic density);GO:0016020(membrane);GO:0030054(cell junction);GO:0030672(synaptic vesicle membrane);GO:0031410(cytoplasmic vesicle);GO:0045202(synapse);GO:0098850(extrinsic component of synaptic vesicle membrane);GO:0098850(extrinsic component of synaptic ve…	NA	K19941	NA	synapsin III [Source:MGI Symbol;Acc:MGI:1351334]	retained_intron;protein_coding	0.0328452	0.24589	0.0757664	0.0472366	0.0190121	0.0563044	2.89263	1.53238	0.0311101	0.994417	up	no
ENSMUSG00000074121	Ntf5	ENSMUST00000058879	GO:0005102(signaling receptor binding);GO:0005163(nerve growth factor receptor binding);GO:0005166(neurotrophin p75 receptor binding);GO:0005576(extracellular region);GO:0005615(extracellular space);GO:0005788(endoplasmic reticulum lumen);GO:0007165(signal transduction);GO:0007169(transmembrane receptor protein tyrosine kinase signaling pathway);GO:0007402(ganglion mother cell fate determination)…	04010(MAPK signaling pathway);04014(Ras signaling pathway);04151(PI3K-Akt signaling pathway);04722(Neurotrophin signaling pathway)	K12457	NA	neurotrophin 5 [Source:MGI Symbol;Acc:MGI:97381]	protein_coding	0	0	0.0150418	0.0568981	0.128129	0.0603499	0.0613006	-4.02795	0.0311543	0.994417	down	no
ENSMUSG00000022995	Enah	ENSMUST00000195059;ENSMUST00000078719;ENSMUST00000195840;ENSMUST00000177811;ENSMUST00000195788;ENSMUST00000193703;ENSMUST00000195703;ENSMUST00000192497;ENSMUST00000195461;ENSMUST00000192768;ENSMUST00000191649;ENSMUST00000111024;ENSMUST00000193074	GO:0001725(stress fiber);GO:0001843(neural tube closure);GO:0003779(actin binding);GO:0005515(protein binding);GO:0005522(profilin binding);GO:0005737(cytoplasm);GO:0005829(cytosol);GO:0005856(cytoskeleton);GO:0005886(plasma membrane);GO:0005925(focal adhesion);GO:0007015(actin filament organization);GO:0007275(multicellular organism development);GO:0007399(nervous system development);GO:0007411(…	04360(Axon guidance);04810(Regulation of actin cytoskeleton);04810(Regulation of actin cytoskeleton)	K05746	NA	ENAH actin regulator [Source:MGI Symbol;Acc:MGI:108360]	protein_coding;retained_intron	0.371316	0.957685	1.66448	1.98918	2.03118	2.69722	0.445618	-1.16612	0.0312669	0.994417	down	no
ENSMUSG00000022021	Diaph3	ENSMUST00000168889	GO:0003779(actin binding);GO:0005515(protein binding);GO:0005634(nucleus);GO:0005737(cytoplasm);GO:0007010(cytoskeleton organization);GO:0016043(cellular component organization);GO:0017048(Rho GTPase binding);GO:0030036(actin cytoskeleton organization);GO:0030041(actin filament polymerization)	04810(Regulation of actin cytoskeleton)	K05745	NA	diaphanous related formin 3 [Source:MGI Symbol;Acc:MGI:1927222]	protein_coding	0.076181	0.101849	0.173195	0.457925	0.814343	0.0429642	0.267044	-1.90485	0.0312907	0.994417	down	no
ENSMUSG00000029359	Tesc	ENSMUST00000135540;ENSMUST00000124648;ENSMUST00000031304;ENSMUST00000145526;ENSMUST00000148777	GO:0000287(magnesium ion binding);GO:0001726(ruffle);GO:0004860(protein kinase inhibitor activity);GO:0005509(calcium ion binding);GO:0005634(nucleus);GO:0005654(nucleoplasm);GO:0005737(cytoplasm);GO:0005829(cytosol);GO:0005886(plasma membrane);GO:0006469(negative regulation of protein kinase activity);GO:0006883(cellular sodium ion homeostasis);GO:0008285(negative regulation of cell population p…	NA	K17612	NA	tescalcin [Source:MGI Symbol;Acc:MGI:1930803]	retained_intron;nonsense_mediated_decay;protein_coding;processed_transcript	50.8824	50.9691	40.5023	41.4747	30.9394	21.0213	1.52355	0.60744	0.0313361	0.994417	up	no
ENSMUSG00000034206	Polq	ENSMUST00000182717;ENSMUST00000182946	GO:0000166(nucleotide binding);GO:0003676(nucleic acid binding);GO:0003677(DNA binding);GO:0003682(chromatin binding);GO:0003887(DNA-directed DNA polymerase activity);GO:0005524(ATP binding);GO:0005634(nucleus);GO:0005694(chromosome);GO:0005737(cytoplasm);GO:0006260(DNA replication);GO:0006261(DNA-dependent DNA replication);GO:0006281(DNA repair);GO:0006284(base-excision repair);GO:0006302(double…	NA	K02349	EC:2.7.7.7	polymerase (DNA directed), theta [Source:MGI Symbol;Acc:MGI:2155399]	retained_intron;nonsense_mediated_decay	0.0522544	0.081537	0.0981846	0.088516	0.161644	0.466881	0.323518	-1.62808	0.0313405	0.994417	down	no
ENSMUSG00000049422	Chchd10	ENSMUST00000058906;ENSMUST00000219839;ENSMUST00000219435	GO:0005515(protein binding);GO:0005634(nucleus);GO:0005739(mitochondrion);GO:0005758(mitochondrial intermembrane space);GO:0006119(oxidative phosphorylation);GO:0007005(mitochondrion organization);GO:0030322(stabilization of membrane potential);GO:0031930(mitochondria-nucleus signaling pathway);GO:0051457(maintenance of protein location in nucleus);GO:0061617(MICOS complex);GO:0065003(protein-con…	NA	K22759	NA	coiled-coil-helix-coiled-coil-helix domain containing 10 [Source:MGI Symbol;Acc:MGI:2143558]	protein_coding;retained_intron	191.374	243.397	100.963	104.636	121.255	114.929	1.5719	0.65251	0.0313562	0.994417	up	no
ENSMUSG00000018401	Mtmr4	ENSMUST00000103179;ENSMUST00000134216	GO:0004438(phosphatidylinositol-3-phosphatase activity);GO:0004721(phosphoprotein phosphatase activity);GO:0004722(protein serine/threonine phosphatase activity);GO:0004725(protein tyrosine phosphatase activity);GO:0005737(cytoplasm);GO:0005768(endosome);GO:0006470(protein dephosphorylation);GO:0007179(transforming growth factor beta receptor signaling pathway);GO:0010506(regulation of autophagy)…	00562(Inositol phosphate metabolism);04070(Phosphatidylinositol signaling system);04140(Autophagy - animal);04140(Autophagy - animal)	K18082	3.1.3.64;3.1.3.95;EC:3.1.3.48	myotubularin related protein 4 [Source:MGI Symbol;Acc:MGI:2180699]	protein_coding	1.10543	0.591155	0.907949	1.07796	2.16364	2.02794	0.494262	-1.01665	0.031529	0.994417	down	no
ENSMUSG00000107200	Gm43039	ENSMUST00000202883	NA	NA	NA	NA	predicted gene 43039 [Source:MGI Symbol;Acc:MGI:5663176]	TEC	0.029617	0.064382	0.088032	0.522501	0.224721	0.4296	0.15468	-2.69264	0.0315325	0.994417	down	no
ENSMUSG00000050503	Fbxl22	ENSMUST00000056890	GO:0000086(G2/M transition of mitotic cell cycle);GO:0005515(protein binding);GO:0005634(nucleus);GO:0005737(cytoplasm);GO:0005829(cytosol);GO:0016567(protein ubiquitination);GO:0019005(SCF ubiquitin ligase complex);GO:0030018(Z disc);GO:0031146(SCF-dependent proteasomal ubiquitin-dependent protein catabolic process);GO:0043153(entrainment of circadian clock by photoperiod);GO:0043161(proteasome-…	NA	K10288	NA	F-box and leucine-rich repeat protein 22 [Source:MGI Symbol;Acc:MGI:1921415]	protein_coding	7.9569	10.0286	5.41627	4.66083	4.76878	5.94718	1.52189	0.605864	0.0316651	0.994417	up	no
ENSMUSG00000038880	Mrps34	ENSMUST00000154236;ENSMUST00000043907;ENSMUST00000138648	GO:0003735(structural constituent of ribosome);GO:0005739(mitochondrion);GO:0005763(mitochondrial small ribosomal subunit);GO:0005840(ribosome);GO:0032543(mitochondrial translation);GO:0032543(mitochondrial translation)	NA	K17412	NA	mitochondrial ribosomal protein S34 [Source:MGI Symbol;Acc:MGI:1930188]	nonsense_mediated_decay;protein_coding;retained_intron	24.2768	23.8207	17.3226	12.7219	17.6971	15.0559	1.4386	0.524663	0.0317073	0.994417	up	no
ENSMUSG00000038459	Abhd17c	ENSMUST00000117085;ENSMUST00000208271	GO:0002084(protein depalmitoylation);GO:0005768(endosome);GO:0005886(plasma membrane);GO:0008474(palmitoyl-(protein) hydrolase activity);GO:0010008(endosome membrane);GO:0014069(postsynaptic density);GO:0016020(membrane);GO:0016787(hydrolase activity);GO:0018345(protein palmitoylation);GO:0030054(cell junction);GO:0042995(cell projection);GO:0043197(dendritic spine);GO:0045202(synapse);GO:0045211…	NA	K01076	EC:3.1.2.22	abhydrolase domain containing 17C [Source:MGI Symbol;Acc:MGI:1917428]	protein_coding;retained_intron	1.3209	0.780434	1.07877	1.37656	1.84113	3.62086	0.465026	-1.10462	0.0317251	0.994417	down	no
ENSMUSG00000087380	2210408F21Rik	ENSMUST00000139444;ENSMUST00000136571;ENSMUST00000153057;ENSMUST00000155345;ENSMUST00000151076;ENSMUST00000152157;ENSMUST00000138653;ENSMUST00000151800;ENSMUST00000201375;ENSMUST00000138606;ENSMUST00000124811;ENSMUST00000123149;ENSMUST00000144612;ENSMUST00000146778;ENSMUST00000133510	NA	NA	NA	NA	RIKEN cDNA 2210408F21 gene [Source:MGI Symbol;Acc:MGI:1920902]	lincRNA;TEC	5.39462	6.16147	3.1639	3.5201	3.23464	2.38817	1.60999	0.687051	0.0317474	0.994417	up	no
ENSMUSG00000020444	Guk1	ENSMUST00000170202;ENSMUST00000154386;ENSMUST00000130815;ENSMUST00000151211	GO:0000166(nucleotide binding);GO:0001917(photoreceptor inner segment);GO:0004385(guanylate kinase activity);GO:0005524(ATP binding);GO:0005737(cytoplasm);GO:0005829(cytosol);GO:0006163(purine nucleotide metabolic process);GO:0006185(dGDP biosynthetic process);GO:0006805(xenobiotic metabolic process);GO:0016301(kinase activity);GO:0016310(phosphorylation);GO:0016740(transferase activity);GO:00196…	00230(Purine metabolism);00230(Purine metabolism)	K00942	EC:2.7.4.8	guanylate kinase 1 [Source:MGI Symbol;Acc:MGI:95871]	protein_coding;retained_intron	39.9186	57.392	23.9561	27.0172	29.7627	17.9972	1.62171	0.697516	0.0318332	0.994417	up	no
ENSMUSG00000045545	Krt14	ENSMUST00000007272;ENSMUST00000137265	GO:0005198(structural molecule activity);GO:0005515(protein binding);GO:0005634(nucleus);GO:0005737(cytoplasm);GO:0005882(intermediate filament);GO:0007568(aging);GO:0010043(response to zinc ion);GO:0010212(response to ionizing radiation);GO:0030855(epithelial cell differentiation);GO:0042633(hair cycle);GO:0045095(keratin filament);GO:0045110(intermediate filament bundle assembly);GO:0045178(bas…	04915(Estrogen signaling pathway);04915(Estrogen signaling pathway)	K07604	NA	keratin 14 [Source:MGI Symbol;Acc:MGI:96688]	protein_coding;processed_transcript	0	0	0	0	0.19716	0.0627536	0.00115423	-9.75886	0.0319044	0.994417	down	no
ENSMUSG00000049001	Ndnf	ENSMUST00000054351;ENSMUST00000169795	GO:0001525(angiogenesis);GO:0001764(neuron migration);GO:0002931(response to ischemia);GO:0005515(protein binding);GO:0005539(glycosaminoglycan binding);GO:0005576(extracellular region);GO:0007263(nitric oxide mediated signal transduction);GO:0007399(nervous system development);GO:0008201(heparin binding);GO:0010811(positive regulation of cell-substrate adhesion);GO:0010976(positive regulation of…	NA	NA	NA	neuron-derived neurotrophic factor [Source:MGI Symbol;Acc:MGI:1915419]	protein_coding;retained_intron	0.123806	0.0190924	0.152221	0.244384	0.166404	0.467087	0.336174	-1.57272	0.0319328	0.994417	down	no
ENSMUSG00000051675	Trim32	ENSMUST00000050850;ENSMUST00000107366	GO:0000209(protein polyubiquitination);GO:0001894(tissue homeostasis);GO:0003723(RNA binding);GO:0004842(ubiquitin-protein transferase activity);GO:0005515(protein binding);GO:0005634(nucleus);GO:0005737(cytoplasm);GO:0005863(striated muscle myosin thick filament);GO:0006511(ubiquitin-dependent protein catabolic process);GO:0007014(actin ubiquitination);GO:0008270(zinc ion binding);GO:0009411(res…	04120(Ubiquitin mediated proteolysis);04120(Ubiquitin mediated proteolysis)	K10607	EC:2.3.2.27	tripartite motif-containing 32 [Source:MGI Symbol;Acc:MGI:1917057]	protein_coding	0.74115	0.47687	0.760921	0.962676	1.2329	2.06814	0.464136	-1.10738	0.0320361	0.994417	down	no
ENSMUSG00000118642	CT010467	ENSMUST00000205406	NA	NA	NA	NA		pseudogene	32.3555	62.5343	43.9008	38.5169	26.581	8.69069	1.88092	0.91144	0.0320525	0.994417	up	no
ENSMUSG00000044712	Slc38a6	ENSMUST00000153941;ENSMUST00000140523;ENSMUST00000150996;ENSMUST00000058139;ENSMUST00000134247;ENSMUST00000126488	GO:0003333(amino acid transmembrane transport);GO:0005886(plasma membrane);GO:0005887(integral component of plasma membrane);GO:0006868(glutamine transport);GO:0015171(amino acid transmembrane transporter activity);GO:0015186(L-glutamine transmembrane transporter activity);GO:0016020(membrane);GO:0016021(integral component of membrane);GO:0016021(integral component of membrane)	NA	K14993	NA	solute carrier family 38, member 6 [Source:MGI Symbol;Acc:MGI:3648156]	protein_coding;retained_intron;nonsense_mediated_decay	0.408745	0.395541	0.964137	0.351039	0.348119	0.293869	1.78084	0.83256	0.0321539	0.994417	up	no
ENSMUSG00000003531	Dgcr6	ENSMUST00000151266;ENSMUST00000148372;ENSMUST00000066027;ENSMUST00000155387;ENSMUST00000076757;ENSMUST00000143343	NA	NA	NA	NA	DiGeorge syndrome critical region gene 6 [Source:MGI Symbol;Acc:MGI:1202877]	protein_coding;processed_transcript	11.2081	11.7495	6.07942	6.76731	7.02345	4.68243	1.57185	0.652461	0.0322245	0.994417	up	no
ENSMUSG00000020307	Cdc34	ENSMUST00000020550;ENSMUST00000218964;ENSMUST00000220328;ENSMUST00000218938;ENSMUST00000219791;ENSMUST00000219389;ENSMUST00000219930;ENSMUST00000219074;ENSMUST00000217689;ENSMUST00000220133	GO:0000166(nucleotide binding);GO:0000209(protein polyubiquitination);GO:0004842(ubiquitin-protein transferase activity);GO:0005524(ATP binding);GO:0005634(nucleus);GO:0005737(cytoplasm);GO:0005829(cytosol);GO:0006511(ubiquitin-dependent protein catabolic process);GO:0006513(protein monoubiquitination);GO:0007049(cell cycle);GO:0016567(protein ubiquitination);GO:0016607(nuclear speck);GO:0016740(…	04120(Ubiquitin mediated proteolysis);04120(Ubiquitin mediated proteolysis)	K02207	EC:2.3.2.23	cell division cycle 34 [Source:MGI Symbol;Acc:MGI:102657]	protein_coding;processed_transcript;retained_intron	64.8473	106.536	37.2547	42.4184	47.5583	37.5302	1.63629	0.710431	0.0322637	0.994417	up	no
ENSMUSG00000034456	Uroc1	ENSMUST00000164761	GO:0005829(cytosol);GO:0006547(histidine metabolic process);GO:0006548(histidine catabolic process);GO:0016153(urocanate hydratase activity);GO:0016829(lyase activity);GO:0019556(histidine catabolic process to glutamate and formamide);GO:0019557(histidine catabolic process to glutamate and formate)	00340(Histidine metabolism)	K01712	EC:4.2.1.49	urocanase domain containing 1 [Source:MGI Symbol;Acc:MGI:2385332]	protein_coding	0.316075	0.0659874	0.360638	0.0736971	0.0778641	0	4.90033	2.29288	0.0322824	0.994417	up	no
ENSMUSG00000045382	Cxcr4	ENSMUST00000052172;ENSMUST00000142893	GO:0001666(response to hypoxia);GO:0001764(neuron migration);GO:0002064(epithelial cell development);GO:0003779(actin binding);GO:0004930(G protein-coupled receptor activity);GO:0004950(chemokine receptor activity);GO:0005634(nucleus);GO:0005737(cytoplasm);GO:0005764(lysosome);GO:0005768(endosome);GO:0005769(early endosome);GO:0005770(late endosome);GO:0005886(plasma membrane);GO:0006935(chemotax…	04020(Calcium signaling pathway);04060(Cytokine-cytokine receptor interaction);04062(Chemokine signaling pathway);04144(Endocytosis);04360(Axon guidance);04670(Leukocyte transendothelial migration);04672(Intestinal immune network for IgA production);04810(Regulation of actin cytoskeleton);05163(Human cytomegalovirus infection);05170(Human immunodeficiency virus 1 infection);05200(Pathways in canc…	K04189	NA	chemokine (C-X-C motif) receptor 4 [Source:MGI Symbol;Acc:MGI:109563]	protein_coding	1.40388	1.09734	1.99395	2.91209	4.2831	2.13049	0.482019	-1.05284	0.0325418	0.994417	down	no
ENSMUSG00000036892	Prodh2	ENSMUST00000142575;ENSMUST00000058280;ENSMUST00000142514	GO:0004657(proline dehydrogenase activity);GO:0005739(mitochondrion);GO:0005743(mitochondrial inner membrane);GO:0006560(proline metabolic process);GO:0006562(proline catabolic process);GO:0010133(proline catabolic process to glutamate);GO:0016491(oxidoreductase activity);GO:0016645(oxidoreductase activity, acting on the CH-NH group of donors);GO:0055114(oxidation-reduction process);GO:0071949(FA…	00330(Arginine and proline metabolism);00330(Arginine and proline metabolism)	K11394	EC:1.5.5.3	proline dehydrogenase (oxidase) 2 [Source:MGI Symbol;Acc:MGI:1929093]	protein_coding;processed_transcript	0.672127	0.372619	0.612932	0.0495843	0.335456	0	4.30521	2.10608	0.0325665	0.994417	up	no
ENSMUSG00000084917	Gm17477	ENSMUST00000165458	NA	NA	NA	NA	predicted gene, 17477 [Source:MGI Symbol;Acc:MGI:4937111]	antisense	0	0	0	0.073787	0.009774	0.042393	0.00238182	-8.71372	0.0326623	0.994417	down	no
ENSMUSG00000017969	Ptgis	ENSMUST00000018113;ENSMUST00000088041;ENSMUST00000136271	GO:0001516(prostaglandin biosynthetic process);GO:0001666(response to hypoxia);GO:0004497(monooxygenase activity);GO:0005506(iron ion binding);GO:0005615(extracellular space);GO:0005634(nucleus);GO:0005737(cytoplasm);GO:0005783(endoplasmic reticulum);GO:0005789(endoplasmic reticulum membrane);GO:0005901(caveola);GO:0006629(lipid metabolic process);GO:0006631(fatty acid metabolic process);GO:00066…	00590(Arachidonic acid metabolism);00590(Arachidonic acid metabolism)	NA	NA	prostaglandin I2 (prostacyclin) synthase [Source:MGI Symbol;Acc:MGI:1097156]	protein_coding;retained_intron	11.6942	14.8969	7.97375	9.11553	7.65798	4.9302	1.59258	0.671366	0.0327222	0.994417	up	no
ENSMUSG00000039187	Fanci	ENSMUST00000036865;ENSMUST00000132091	GO:0005634(nucleus);GO:0005654(nucleoplasm);GO:0005829(cytosol);GO:0006281(DNA repair);GO:0006974(cellular response to DNA damage stimulus);GO:0007049(cell cycle);GO:0031398(positive regulation of protein ubiquitination);GO:0043240(Fanconi anaemia nuclear complex);GO:0070182(DNA polymerase binding);GO:0070182(DNA polymerase binding)	03460(Fanconi anemia pathway);03460(Fanconi anemia pathway)	K10895	NA	Fanconi anemia, complementation group I [Source:MGI Symbol;Acc:MGI:2384790]	protein_coding;nonsense_mediated_decay	0.0787949	0.00732381	0.0566478	0.199843	0.323563	0.0652098	0.242546	-2.04367	0.0327399	0.994417	down	no
ENSMUSG00000090093	Gm14399	ENSMUST00000108929;ENSMUST00000109060;ENSMUST00000109062;ENSMUST00000109059;ENSMUST00000099029	GO:0003674(molecular_function);GO:0003676(nucleic acid binding);GO:0005575(cellular_component);GO:0006355(regulation of transcription, DNA-templated);GO:0008150(biological_process);GO:0046872(metal ion binding);GO:0046872(metal ion binding)	05168(Herpes simplex virus 1 infection);05168(Herpes simplex virus 1 infection)	K09228	NA	predicted gene 14399 [Source:MGI Symbol;Acc:MGI:3650082]	protein_coding	0.193053	0.139789	0.187145	0.712836	0.300467	0.461667	0.352541	-1.50414	0.0329236	0.994417	down	no
ENSMUSG00000019987	Arg1	ENSMUST00000020161;ENSMUST00000218260;ENSMUST00000220186	GO:0000050(urea cycle);GO:0001889(liver development);GO:0001938(positive regulation of endothelial cell proliferation);GO:0002250(adaptive immune response);GO:0002376(immune system process);GO:0004053(arginase activity);GO:0005615(extracellular space);GO:0005737(cytoplasm);GO:0005741(mitochondrial outer membrane);GO:0005829(cytosol);GO:0006525(arginine metabolic process);GO:0007565(female pregnan…	00220(Arginine biosynthesis);00330(Arginine and proline metabolism);05146(Amoebiasis);05146(Amoebiasis)	K01476	EC:3.5.3.1	arginase, liver [Source:MGI Symbol;Acc:MGI:88070]	protein_coding;retained_intron	1.36616	0.32074	0.427711	0.265071	0.226515	0	4.30161	2.10488	0.032995	0.994417	up	no
ENSMUSG00000029249	Rest	ENSMUST00000080359	GO:0000122(negative regulation of transcription by RNA polymerase II);GO:0000381(regulation of alternative mRNA splicing, via spliceosome);GO:0000785(chromatin);GO:0000976(transcription regulatory region sequence-specific DNA binding);GO:0000978(RNA polymerase II cis-regulatory region sequence-specific DNA binding);GO:0000979(RNA polymerase II core promoter sequence-specific DNA binding);GO:00009…	04550(Signaling pathways regulating pluripotency of stem cells);05016(Huntington disease)	K09222	NA	RE1-silencing transcription factor [Source:MGI Symbol;Acc:MGI:104897]	protein_coding	0.557418	0.193449	0.47234	0.705371	0.885767	0.984269	0.474957	-1.07413	0.0331678	0.994417	down	no
ENSMUSG00000046441	Cmtr2	ENSMUST00000056972	GO:0004483(mRNA (nucleoside-2'-O-)-methyltransferase activity);GO:0005634(nucleus);GO:0005737(cytoplasm);GO:0006370(7-methylguanosine mRNA capping);GO:0006397(mRNA processing);GO:0008168(methyltransferase activity);GO:0016740(transferase activity);GO:0032259(methylation);GO:0097309(cap1 mRNA methylation);GO:0097310(cap2 mRNA methylation)	NA	K14590	EC:2.1.1.296	cap methyltransferase 2 [Source:MGI Symbol;Acc:MGI:2384580]	protein_coding	0.299135	0.0813369	0.143719	0.402553	0.5274	0.470343	0.374343	-1.41757	0.033229	0.994417	down	no
ENSMUSG00000055041	Commd5	ENSMUST00000068407;ENSMUST00000230815;ENSMUST00000109793	GO:0005654(nucleoplasm);GO:0005829(cytosol);GO:0005829(cytosol)	NA	K22561	NA	COMM domain containing 5 [Source:MGI Symbol;Acc:MGI:1913648]	protein_coding;retained_intron	9.86225	7.33612	6.1317	6.04019	5.41984	2.9015	1.62448	0.699981	0.0332566	0.994417	up	no
ENSMUSG00000021298	Gpr132	ENSMUST00000021729	GO:0000082(G1/S transition of mitotic cell cycle);GO:0004930(G protein-coupled receptor activity);GO:0005886(plasma membrane);GO:0005887(integral component of plasma membrane);GO:0007165(signal transduction);GO:0007186(G protein-coupled receptor signaling pathway);GO:0010972(negative regulation of G2/M transition of mitotic cell cycle);GO:0016020(membrane);GO:0016021(integral component of membran…	NA	K08426	NA	G protein-coupled receptor 132 [Source:MGI Symbol;Acc:MGI:1890220]	protein_coding	0.399966	0.279086	0.451371	0.191591	0.160075	0.164845	2.18857	1.12999	0.0332655	0.994417	up	no
ENSMUSG00000095865	Gm13237	ENSMUST00000122151	NA	NA	NA	NA	predicted gene 13237 [Source:MGI Symbol;Acc:MGI:3649924]	processed_pseudogene	0.424273	0.627686	0.996384	2.29626	2.62357	1.1037	0.340057	-1.55615	0.0332766	0.994417	down	no
ENSMUSG00000031666	Rbl2	ENSMUST00000034091;ENSMUST00000147361;ENSMUST00000144190;ENSMUST00000130336;ENSMUST00000210533;ENSMUST00000126689	GO:0000785(chromatin);GO:0000977(RNA polymerase II regulatory region sequence-specific DNA binding);GO:0001102(RNA polymerase II activating transcription factor binding);GO:0003677(DNA binding);GO:0005515(protein binding);GO:0005634(nucleus);GO:0005654(nucleoplasm);GO:0005667(transcription factor complex);GO:0005730(nucleolus);GO:0005829(cytosol);GO:0006325(chromatin organization);GO:0006357(regu…	04068(FoxO signaling pathway);04110(Cell cycle);04151(PI3K-Akt signaling pathway);04218(Cellular senescence);05165(Human papillomavirus infection);05203(Viral carcinogenesis);05203(Viral carcinogenesis)	K16332	NA	RB transcriptional corepressor like 2 [Source:MGI Symbol;Acc:MGI:105085]	protein_coding;retained_intron	1.47204	0.688864	1.96196	2.3468	2.16228	3.75866	0.498668	-1.00385	0.0332854	0.994417	down	no
ENSMUSG00000024792	Zfpl1	ENSMUST00000161548;ENSMUST00000025707;ENSMUST00000160357;ENSMUST00000160712;ENSMUST00000160444;ENSMUST00000160977;ENSMUST00000160131;ENSMUST00000159859;ENSMUST00000237738	GO:0005515(protein binding);GO:0005794(Golgi apparatus);GO:0008150(biological_process);GO:0016020(membrane);GO:0016021(integral component of membrane);GO:0016192(vesicle-mediated transport);GO:0046872(metal ion binding);GO:0046872(metal ion binding)	NA	NA	NA	zinc finger like protein 1 [Source:MGI Symbol;Acc:MGI:1891017]	protein_coding;retained_intron	7.17941	9.1861	6.12104	5.8001	4.94559	4.1293	1.5117	0.596173	0.0333672	0.994417	up	no
ENSMUSG00000048779	P2ry6	ENSMUST00000060174;ENSMUST00000209196;ENSMUST00000208653	GO:0001621(G protein-coupled ADP receptor activity);GO:0004930(G protein-coupled receptor activity);GO:0005886(plasma membrane);GO:0006909(phagocytosis);GO:0007165(signal transduction);GO:0007186(G protein-coupled receptor signaling pathway);GO:0014911(positive regulation of smooth muscle cell migration);GO:0016020(membrane);GO:0016021(integral component of membrane);GO:0016323(basolateral plasma…	04080(Neuroactive ligand-receptor interaction);04080(Neuroactive ligand-receptor interaction)	K04272	NA	pyrimidinergic receptor P2Y, G-protein coupled, 6 [Source:MGI Symbol;Acc:MGI:2673874]	protein_coding;processed_transcript;retained_intron	3.32988	4.31421	3.7205	2.83488	2.88219	1.57201	1.55913	0.640737	0.0333914	0.994417	up	no
ENSMUSG00000025161	Slc16a3	ENSMUST00000168579;ENSMUST00000070653;ENSMUST00000154187;ENSMUST00000134540;ENSMUST00000129473;ENSMUST00000100130	GO:0005886(plasma membrane);GO:0005887(integral component of plasma membrane);GO:0008028(monocarboxylic acid transmembrane transporter activity);GO:0015129(lactate transmembrane transporter activity);GO:0015293(symporter activity);GO:0015718(monocarboxylic acid transport);GO:0016020(membrane);GO:0016021(integral component of membrane);GO:0016323(basolateral plasma membrane);GO:0016324(apical plas…	05230(Central carbon metabolism in cancer);05230(Central carbon metabolism in cancer)	K08180	NA	solute carrier family 16 (monocarboxylic acid transporters), member 3 [Source:MGI Symbol;Acc:MGI:1933438]	protein_coding;retained_intron	0.448329	1.20131	0.548484	0.492191	0.412929	0.218523	1.95625	0.968088	0.0334159	0.994417	up	no
ENSMUSG00000071637	Cebpd	ENSMUST00000096232;ENSMUST00000210772	GO:0000976(transcription regulatory region sequence-specific DNA binding);GO:0000978(RNA polymerase II cis-regulatory region sequence-specific DNA binding);GO:0001228(DNA-binding transcription activator activity, RNA polymerase II-specific);GO:0002244(hematopoietic progenitor cell differentiation);GO:0003677(DNA binding);GO:0003700(DNA-binding transcription factor activity);GO:0005515(protein bin…	NA	K10050	NA	CCAAT/enhancer binding protein (C/EBP), delta [Source:MGI Symbol;Acc:MGI:103573]	protein_coding;processed_transcript	2.78278	5.99475	4.84546	4.0201	2.16482	0.966777	1.90486	0.929686	0.0335112	0.994417	up	no
ENSMUSG00000036594	H2-Aa	ENSMUST00000040655;ENSMUST00000173944;ENSMUST00000165139;ENSMUST00000174751	GO:0002250(adaptive immune response);GO:0002376(immune system process);GO:0002504(antigen processing and presentation of peptide or polysaccharide antigen via MHC class II);GO:0005515(protein binding);GO:0005764(lysosome);GO:0005886(plasma membrane);GO:0006955(immune response);GO:0009897(external side of plasma membrane);GO:0016020(membrane);GO:0016021(integral component of membrane);GO:0019882(a…	04145(Phagosome);04514(Cell adhesion molecules (CAMs));04612(Antigen processing and presentation);04640(Hematopoietic cell lineage);04658(Th1 and Th2 cell differentiation);04659(Th17 cell differentiation);04672(Intestinal immune network for IgA production);04940(Type I diabetes mellitus);05140(Leishmaniasis);05145(Toxoplasmosis);05150(Staphylococcus aureus infection);05152(Tuberculosis);05164(Inf…	K06752	NA	histocompatibility 2, class II antigen A, alpha [Source:MGI Symbol;Acc:MGI:95895]	protein_coding;retained_intron;processed_transcript	13.415	68.7096	22.7783	22.0359	17.9666	15.5986	1.88671	0.915871	0.0336159	0.994417	up	no
ENSMUSG00000115219	Eef1akmt4	ENSMUST00000115522;ENSMUST00000119224	GO:0008168(methyltransferase activity);GO:0016279(protein-lysine N-methyltransferase activity);GO:0016740(transferase activity);GO:0018022(peptidyl-lysine methylation);GO:0032259(methylation);GO:0032259(methylation)	NA	K22857	EC:2.1.1.-	EEF1A lysine methyltransferase 4 [Source:MGI Symbol;Acc:MGI:5903914]	protein_coding	2.60689	3.39268	2.32287	1.87403	2.02169	0.998326	1.70052	0.765977	0.0336701	0.994417	up	no
ENSMUSG00000034724	Cnot6l	ENSMUST00000155901;ENSMUST00000137207;ENSMUST00000152490;ENSMUST00000137066;ENSMUST00000154500;ENSMUST00000113005;ENSMUST00000036646	GO:0000175(3'-5'-exoribonuclease activity);GO:0000288(nuclear-transcribed mRNA catabolic process, deadenylation-dependent decay);GO:0000289(nuclear-transcribed mRNA poly(A) tail shortening);GO:0004518(nuclease activity);GO:0004527(exonuclease activity);GO:0004535(poly(A)-specific ribonuclease activity);GO:0005515(protein binding);GO:0005634(nucleus);GO:0005737(cytoplasm);GO:0005829(cytosol);GO:00…	03018(RNA degradation);03018(RNA degradation)	K12603	EC:3.1.13.4	CCR4-NOT transcription complex, subunit 6-like [Source:MGI Symbol;Acc:MGI:2443154]	protein_coding;retained_intron;nonsense_mediated_decay	1.2595	0.814204	1.74636	2.21907	2.18047	2.46561	0.556444	-0.845691	0.0337353	0.994417	down	no
ENSMUSG00000038641	Akr1d1	ENSMUST00000040987	GO:0004032(alditol:NADP+ 1-oxidoreductase activity);GO:0005737(cytoplasm);GO:0005829(cytosol);GO:0006629(lipid metabolic process);GO:0006699(bile acid biosynthetic process);GO:0006707(cholesterol catabolic process);GO:0007586(digestion);GO:0008106(alcohol dehydrogenase (NADP+) activity);GO:0008202(steroid metabolic process);GO:0008207(C21-steroid hormone metabolic process);GO:0008209(androgen met…	00120(Primary bile acid biosynthesis);00140(Steroid hormone biosynthesis)	K00251	EC:1.3.1.3	aldo-keto reductase family 1, member D1 [Source:MGI Symbol;Acc:MGI:2384785]	protein_coding	0.0998192	0.063455	0.0821903	0.0176895	0.0165037	0	7.17874	2.84373	0.0339653	0.994417	up	no
ENSMUSG00000021423	Ly86	ENSMUST00000225716;ENSMUST00000021860	GO:0002376(immune system process);GO:0005515(protein binding);GO:0005576(extracellular region);GO:0005615(extracellular space);GO:0006954(inflammatory response);GO:0006955(immune response);GO:0031666(positive regulation of lipopolysaccharide-mediated signaling pathway);GO:0045087(innate immune response);GO:0045087(innate immune response)	NA	NA	NA	lymphocyte antigen 86 [Source:MGI Symbol;Acc:MGI:1321404]	retained_intron;protein_coding	0.889899	2.13546	1.54617	1.07582	0.958154	0.42791	1.85692	0.892914	0.0340192	0.994417	up	no
ENSMUSG00000002014	Ssr4	ENSMUST00000002090;ENSMUST00000129239;ENSMUST00000166518;ENSMUST00000136544;ENSMUST00000155552;ENSMUST00000130738;ENSMUST00000141721;ENSMUST00000142829	GO:0003674(molecular_function);GO:0005783(endoplasmic reticulum);GO:0005784(Sec61 translocon complex);GO:0005789(endoplasmic reticulum membrane);GO:0008150(biological_process);GO:0012505(endomembrane system);GO:0016020(membrane);GO:0016021(integral component of membrane);GO:0016021(integral component of membrane)	04141(Protein processing in endoplasmic reticulum);04141(Protein processing in endoplasmic reticulum)	K04571	NA	signal sequence receptor, delta [Source:MGI Symbol;Acc:MGI:1099464]	protein_coding;retained_intron	16.7296	21.9501	10.5593	11.5216	12.2735	7.44327	1.57624	0.656483	0.0340365	0.994417	up	no
ENSMUSG00000056174	Col8a2	ENSMUST00000070132	GO:0001525(angiogenesis);GO:0005201(extracellular matrix structural constituent);GO:0005515(protein binding);GO:0005576(extracellular region);GO:0005581(collagen trimer);GO:0005604(basement membrane);GO:0005615(extracellular space);GO:0007155(cell adhesion);GO:0030198(extracellular matrix organization);GO:0031012(extracellular matrix);GO:0048593(camera-type eye morphogenesis);GO:0050673(epithelia…	NA	NA	NA	collagen, type VIII, alpha 2 [Source:MGI Symbol;Acc:MGI:88464]	protein_coding	0	0.0214361	0.0244151	0.0410097	0.243364	0.0594446	0.133359	-2.90661	0.0340695	0.994417	down	no
ENSMUSG00000055602	Tcp10b	ENSMUST00000086787;ENSMUST00000116666	GO:0003714(transcription corepressor activity);GO:0005634(nucleus);GO:0005814(centriole);GO:1903507(negative regulation of nucleic acid-templated transcription);GO:1903507(negative regulation of nucleic acid-templated transcription)	NA	NA	NA	t-complex protein 10b [Source:MGI Symbol;Acc:MGI:98542]	protein_coding	0.0862924	0	0.0325324	0	0	0	396.083	8.62966	0.0340737	0.994417	up	no
ENSMUSG00000030117	Gdf3	ENSMUST00000032211	GO:0001501(skeletal system development);GO:0001654(eye development);GO:0001701(in utero embryonic development);GO:0002021(response to dietary excess);GO:0005125(cytokine activity);GO:0005515(protein binding);GO:0005576(extracellular region);GO:0005615(extracellular space);GO:0005737(cytoplasm);GO:0007165(signal transduction);GO:0007275(multicellular organism development);GO:0007492(endoderm devel…	04060(Cytokine-cytokine receptor interaction)	K22672	NA	growth differentiation factor 3 [Source:MGI Symbol;Acc:MGI:95686]	protein_coding	0	0	0	0.0844826	0.100208	0	0.00162434	-9.26593	0.0340777	0.994417	down	no
ENSMUSG00000066232	Ipo7	ENSMUST00000084731;ENSMUST00000207277;ENSMUST00000208408;ENSMUST00000208821	GO:0005515(protein binding);GO:0005634(nucleus);GO:0005635(nuclear envelope);GO:0005654(nucleoplasm);GO:0005737(cytoplasm);GO:0005829(cytosol);GO:0006606(protein import into nucleus);GO:0006886(intracellular protein transport);GO:0008536(Ran GTPase binding);GO:0015031(protein transport);GO:0042393(histone binding);GO:0045087(innate immune response);GO:0046332(SMAD binding);GO:0046332(SMAD binding)	NA	K20223	NA	importin 7 [Source:MGI Symbol;Acc:MGI:2152414]	protein_coding;retained_intron	2.26352	1.5176	2.28463	2.75028	2.97598	6.34357	0.502555	-0.992648	0.034115	0.994417	down	no
ENSMUSG00000023828	Slc22a3	ENSMUST00000024595;ENSMUST00000233535	GO:0005326(neurotransmitter transmembrane transporter activity);GO:0005330(dopamine:sodium symporter activity);GO:0005886(plasma membrane);GO:0005887(integral component of plasma membrane);GO:0006811(ion transport);GO:0006836(neurotransmitter transport);GO:0006837(serotonin transport);GO:0008504(monoamine transmembrane transporter activity);GO:0008514(organic anion transmembrane transporter activ…	05231(Choline metabolism in cancer);05231(Choline metabolism in cancer)	K08200	NA	solute carrier family 22 (organic cation transporter), member 3 [Source:MGI Symbol;Acc:MGI:1333817]	protein_coding;nonsense_mediated_decay	0.0221563	0.086196	0.0793037	0.0660101	0.012531	1.07301	0.162959	-2.61742	0.0342482	0.994417	down	no
ENSMUSG00000039741	Bahcc1	ENSMUST00000122148;ENSMUST00000143667;ENSMUST00000044985;ENSMUST00000142439	GO:0003682(chromatin binding);GO:0003682(chromatin binding)	NA	NA	NA	BAH domain and coiled-coil containing 1 [Source:MGI Symbol;Acc:MGI:2679272]	protein_coding;processed_transcript	0.22305	0.214173	0.320451	0.352032	0.562256	0.59949	0.500518	-0.998506	0.0343028	0.994417	down	no
ENSMUSG00000087204	1700073E17Rik	ENSMUST00000148424;ENSMUST00000152419;ENSMUST00000136180;ENSMUST00000146858	NA	NA	NA	NA	RIKEN cDNA 1700073E17 gene [Source:MGI Symbol;Acc:MGI:1920734]	transcribed_processed_pseudogene;processed_transcript	0.0330509	0	0.0433207	0.164127	0.214484	0.276639	0.116553	-3.10094	0.0343192	0.994417	down	no
ENSMUSG00000026361	Cdc73	ENSMUST00000018337;ENSMUST00000159794;ENSMUST00000188838;ENSMUST00000189597	GO:0000122(negative regulation of transcription by RNA polymerase II);GO:0000993(RNA polymerase II complex binding);GO:0001558(regulation of cell growth);GO:0001711(endodermal cell fate commitment);GO:0005515(protein binding);GO:0005634(nucleus);GO:0005654(nucleoplasm);GO:0005829(cytosol);GO:0006357(regulation of transcription by RNA polymerase II);GO:0006368(transcription elongation from RNA pol…	NA	K15175	NA	cell division cycle 73, Paf1/RNA polymerase II complex component [Source:MGI Symbol;Acc:MGI:2384876]	protein_coding;nonsense_mediated_decay;retained_intron	0.707687	0.534413	0.687701	1.13789	1.00217	1.21467	0.575248	-0.797744	0.0344131	0.994417	down	no
ENSMUSG00000036751	Cox6b1	ENSMUST00000208352;ENSMUST00000207851;ENSMUST00000075738;ENSMUST00000208838	GO:0005739(mitochondrion);GO:0005743(mitochondrial inner membrane);GO:0006119(oxidative phosphorylation);GO:0016020(membrane);GO:0045277(respiratory chain complex IV);GO:0045277(respiratory chain complex IV)	00190(Oxidative phosphorylation);04260(Cardiac muscle contraction);04714(Thermogenesis);04932(Non-alcoholic fatty liver disease (NAFLD));05010(Alzheimer disease);05012(Parkinson disease);05016(Huntington disease);05016(Huntington disease)	K02267	NA	cytochrome c oxidase, subunit 6B1 [Source:MGI Symbol;Acc:MGI:107460]	processed_transcript;retained_intron;protein_coding	829.666	1162.1	384.813	498.83	603.009	297.237	1.69868	0.764414	0.0344281	0.994417	up	no
ENSMUSG00000073422	H2-Ke6	ENSMUST00000114303;ENSMUST00000237759;ENSMUST00000170644;ENSMUST00000174029;ENSMUST00000173425;ENSMUST00000235579;ENSMUST00000045467;ENSMUST00000173894;ENSMUST00000174399;ENSMUST00000173616	GO:0003857(3-hydroxyacyl-CoA dehydrogenase activity);GO:0004303(estradiol 17-beta-dehydrogenase activity);GO:0005739(mitochondrion);GO:0005740(mitochondrial envelope);GO:0005759(mitochondrial matrix);GO:0005886(plasma membrane);GO:0006629(lipid metabolic process);GO:0006631(fatty acid metabolic process);GO:0006633(fatty acid biosynthetic process);GO:0006694(steroid biosynthetic process);GO:000670…	00140(Steroid hormone biosynthesis);00140(Steroid hormone biosynthesis)	K13370	1.1.1.239;EC:1.1.1.62	H2-K region expressed gene 6 [Source:MGI Symbol;Acc:MGI:95911]	protein_coding;retained_intron	22.7209	22.4083	15.9811	15.0109	15.9574	10.7764	1.4639	0.54982	0.0344792	0.994417	up	no
ENSMUSG00000061808	Ttr	ENSMUST00000075312	GO:0005179(hormone activity);GO:0005515(protein binding);GO:0005576(extracellular region);GO:0005615(extracellular space);GO:0006144(purine nucleobase metabolic process);GO:0007165(signal transduction);GO:0032991(protein-containing complex);GO:0042562(hormone binding);GO:0042572(retinol metabolic process);GO:0042802(identical protein binding);GO:0044877(protein-containing complex binding);GO:0070…	04918(Thyroid hormone synthesis)	K20731	NA	transthyretin [Source:MGI Symbol;Acc:MGI:98865]	protein_coding	3.07501	2.18416	4.15026	1.40396	2.20836	0.177281	2.48296	1.31206	0.0345161	0.994417	up	no
ENSMUSG00000089678	Agxt2	ENSMUST00000110542;ENSMUST00000110541	GO:0003824(catalytic activity);GO:0005739(mitochondrion);GO:0008453(alanine-glyoxylate transaminase activity);GO:0008483(transaminase activity);GO:0009436(glyoxylate catabolic process);GO:0016740(transferase activity);GO:0019265(glycine biosynthetic process, by transamination of glyoxylate);GO:0019481(L-alanine catabolic process, by transamination);GO:0030170(pyridoxal phosphate binding);GO:00454…	00250(Alanine, aspartate and glutamate metabolism);00260(Glycine, serine and threonine metabolism);00270(Cysteine and methionine metabolism);00280(Valine, leucine and isoleucine degradation);00280(Valine, leucine and isoleucine degradation)	K00827	2.6.1.40;EC:2.6.1.44	alanine-glyoxylate aminotransferase 2 [Source:MGI Symbol;Acc:MGI:2146052]	protein_coding	0.159158	0.215735	0.379845	0.0711333	0.102047	0	4.35811	2.1237	0.0346068	0.994417	up	no
ENSMUSG00000020630	Rnaseh1	ENSMUST00000020959;ENSMUST00000221496;ENSMUST00000222767	GO:0000287(magnesium ion binding);GO:0003676(nucleic acid binding);GO:0004518(nuclease activity);GO:0004519(endonuclease activity);GO:0004523(RNA-DNA hybrid ribonuclease activity);GO:0016787(hydrolase activity);GO:0046872(metal ion binding);GO:0090502(RNA phosphodiester bond hydrolysis, endonucleolytic);GO:0090502(RNA phosphodiester bond hydrolysis, endonucleolytic)	03030(DNA replication);03030(DNA replication)	K03469	EC:3.1.26.4	ribonuclease H1 [Source:MGI Symbol;Acc:MGI:1335073]	protein_coding;retained_intron	1.79347	1.56472	1.48253	1.19006	0.78151	1.06279	1.59531	0.673833	0.034628	0.994417	up	no
ENSMUSG00000021929	Kpna3	ENSMUST00000022496;ENSMUST00000225207	GO:0005515(protein binding);GO:0005634(nucleus);GO:0005654(nucleoplasm);GO:0005737(cytoplasm);GO:0006606(protein import into nucleus);GO:0006607(NLS-bearing protein import into nucleus);GO:0008022(protein C-terminus binding);GO:0008139(nuclear localization sequence binding);GO:0015031(protein transport);GO:0042025(host cell nucleus);GO:0061608(nuclear import signal receptor activity);GO:0061608(n…	NA	NA	NA	karyopherin (importin) alpha 3 [Source:MGI Symbol;Acc:MGI:1100863]	protein_coding;retained_intron	5.15819	3.1397	4.60309	6.11439	7.22593	10.342	0.544751	-0.876332	0.0346523	0.994417	down	no
ENSMUSG00000085521	4930526A20Rik	ENSMUST00000142461;ENSMUST00000134228	NA	NA	NA	NA	RIKEN cDNA 4930526A20 gene [Source:MGI Symbol;Acc:MGI:3612449]	processed_transcript;transcribed_processed_pseudogene	0.0222474	0.0440341	0.005196	0.188501	0.200191	0.184098	0.124788	-3.00245	0.0347387	0.994417	down	no
ENSMUSG00000086891	Gm15963	ENSMUST00000131387	NA	NA	NA	NA	predicted gene 15963 [Source:MGI Symbol;Acc:MGI:3802140]	antisense	0.027563	0.374153	0	0	0	0	1339.05	10.387	0.0347742	0.994417	up	no
ENSMUSG00000020287	Mpg	ENSMUST00000020528;ENSMUST00000144903;ENSMUST00000142964;ENSMUST00000138050	GO:0003677(DNA binding);GO:0003824(catalytic activity);GO:0003905(alkylbase DNA N-glycosylase activity);GO:0005634(nucleus);GO:0005654(nucleoplasm);GO:0005737(cytoplasm);GO:0005739(mitochondrion);GO:0005829(cytosol);GO:0006281(DNA repair);GO:0006284(base-excision repair);GO:0006974(cellular response to DNA damage stimulus);GO:0008725(DNA-3-methyladenine glycosylase activity);GO:0016787(hydrolase …	03410(Base excision repair);03410(Base excision repair)	K03652	EC:3.2.2.21	N-methylpurine-DNA glycosylase [Source:MGI Symbol;Acc:MGI:97073]	protein_coding;retained_intron;nonsense_mediated_decay	1.11739	1.53687	1.28044	0.851944	0.967272	0.694943	1.56502	0.646181	0.0348881	0.994417	up	no
ENSMUSG00000100954	Gm10138	ENSMUST00000186597;ENSMUST00000185848;ENSMUST00000206952	NA	NA	NA	NA	predicted gene 10138 [Source:MGI Symbol;Acc:MGI:3708522]	antisense;pseudogene	0.37642	0.498397	0.293069	0.0821998	0.109249	0.278311	2.48613	1.3139	0.0349151	0.994417	up	no
ENSMUSG00000022765	Snap29	ENSMUST00000023449	GO:0000139(Golgi membrane);GO:0000421(autophagosome membrane);GO:0005484(SNAP receptor activity);GO:0005654(nucleoplasm);GO:0005737(cytoplasm);GO:0005776(autophagosome);GO:0005794(Golgi apparatus);GO:0005813(centrosome);GO:0005829(cytosol);GO:0005886(plasma membrane);GO:0005929(cilium);GO:0006887(exocytosis);GO:0006906(vesicle fusion);GO:0006914(autophagy);GO:0015031(protein transport);GO:0016020…	04130(SNARE interactions in vesicular transport);04140(Autophagy - animal)	K08509	NA	synaptosomal-associated protein 29 [Source:MGI Symbol;Acc:MGI:1914724]	protein_coding	1.74495	1.03057	2.31364	2.50814	3.03972	4.34614	0.514369	-0.959125	0.0350198	0.994417	down	no
ENSMUSG00000114184	Gm7143	ENSMUST00000222811	NA	NA	NA	NA	predicted gene 7143 [Source:MGI Symbol;Acc:MGI:3646528]	processed_pseudogene	3.71602	4.90349	2.76897	1.88107	3.04789	1.41534	1.79507	0.844042	0.03509	0.994417	up	no
ENSMUSG00000108079	Gm44210	ENSMUST00000205253	NA	NA	NA	NA	predicted gene, 44210 [Source:MGI Symbol;Acc:MGI:5690602]	antisense	0	0.642658	0	0	0	0	2142.19	11.0649	0.0352655	0.994417	up	no
ENSMUSG00000054206	Gzmm	ENSMUST00000020549;ENSMUST00000151213	GO:0001913(T cell mediated cytotoxicity);GO:0004175(endopeptidase activity);GO:0004252(serine-type endopeptidase activity);GO:0005515(protein binding);GO:0006508(proteolysis);GO:0008219(cell death);GO:0008233(peptidase activity);GO:0008236(serine-type peptidase activity);GO:0016787(hydrolase activity);GO:0016787(hydrolase activity)	NA	K08649	EC:3.4.21.-	granzyme M (lymphocyte met-ase 1) [Source:MGI Symbol;Acc:MGI:99549]	protein_coding;processed_transcript	3.08426	5.93585	2.91333	2.33445	2.78243	2.01066	1.67427	0.743531	0.0353027	0.994417	up	no
ENSMUSG00000033307	Mif	ENSMUST00000038169;ENSMUST00000218267	GO:0001516(prostaglandin biosynthetic process);GO:0001934(positive regulation of protein phosphorylation);GO:0002020(protease binding);GO:0002035(brain renin-angiotensin system);GO:0002376(immune system process);GO:0002675(positive regulation of acute inflammatory response);GO:0002821(positive regulation of adaptive immune response);GO:0002906(negative regulation of mature B cell apoptotic proces…	00350(Tyrosine metabolism);00360(Phenylalanine metabolism);00360(Phenylalanine metabolism)	K07253	EC:5.3.2.1	macrophage migration inhibitory factor (glycosylation-inhibiting factor) [Source:MGI Symbol;Acc:MGI:96982]	protein_coding;retained_intron	93.8177	141.747	53.9795	64.1455	74.0666	33.0368	1.69078	0.757688	0.035331	0.994417	up	no
ENSMUSG00000067288	Rps28	ENSMUST00000087342;ENSMUST00000174788;ENSMUST00000173480;ENSMUST00000173844;ENSMUST00000173879;ENSMUST00000173019;ENSMUST00000234017	GO:0000028(ribosomal small subunit assembly);GO:0002181(cytoplasmic translation);GO:0003735(structural constituent of ribosome);GO:0005737(cytoplasm);GO:0005783(endoplasmic reticulum);GO:0005791(rough endoplasmic reticulum);GO:0005829(cytosol);GO:0005840(ribosome);GO:0006364(rRNA processing);GO:0006412(translation);GO:0022627(cytosolic small ribosomal subunit);GO:0030490(maturation of SSU-rRNA);G…	03010(Ribosome);03010(Ribosome)	K02979	NA	ribosomal protein S28 [Source:MGI Symbol;Acc:MGI:1859516]	protein_coding;retained_intron;processed_transcript	7.06822	10.7172	4.55782	3.19336	6.68949	0.905535	2.07105	1.05036	0.0353485	0.994417	up	no
ENSMUSG00000060791	Gmfg	ENSMUST00000078845;ENSMUST00000108292;ENSMUST00000135686;ENSMUST00000138741;ENSMUST00000108289	GO:0003779(actin binding);GO:0007165(signal transduction);GO:0008083(growth factor activity);GO:0034316(negative regulation of Arp2/3 complex-mediated actin nucleation);GO:0071846(actin filament debranching);GO:0071933(Arp2/3 complex binding);GO:2000249(regulation of actin cytoskeleton reorganization);GO:2000249(regulation of actin cytoskeleton reorganization)	NA	NA	NA	glia maturation factor, gamma [Source:MGI Symbol;Acc:MGI:1927135]	protein_coding;retained_intron	2.67284	3.73414	2.82742	2.31991	2.2041	0.830777	1.72451	0.786189	0.0353549	0.994417	up	no
ENSMUSG00000030798	Cd37	ENSMUST00000209779;ENSMUST00000210078;ENSMUST00000033063;ENSMUST00000210372;ENSMUST00000210226;ENSMUST00000209677;ENSMUST00000098461;ENSMUST00000211373;ENSMUST00000210000	GO:0001772(immunological synapse);GO:0002639(positive regulation of immunoglobulin production);GO:0002920(regulation of humoral immune response);GO:0005887(integral component of plasma membrane);GO:0008285(negative regulation of cell population proliferation);GO:0016020(membrane);GO:0016021(integral component of membrane);GO:0030886(negative regulation of myeloid dendritic cell activation);GO:004…	04640(Hematopoietic cell lineage);04640(Hematopoietic cell lineage)	K06475	NA	CD37 antigen [Source:MGI Symbol;Acc:MGI:88330]	protein_coding;nonsense_mediated_decay;processed_transcript	1.18534	2.46307	1.2964	1.18933	0.845318	0.854734	1.71137	0.77515	0.0354398	0.994417	up	no
ENSMUSG00000071984	Fndc1	ENSMUST00000239425;ENSMUST00000114579;ENSMUST00000097425;ENSMUST00000097424	GO:0001934(positive regulation of protein phosphorylation);GO:0003674(molecular_function);GO:0005515(protein binding);GO:0005737(cytoplasm);GO:0005886(plasma membrane);GO:0005911(cell-cell junction);GO:0010666(positive regulation of cardiac muscle cell apoptotic process);GO:0016607(nuclear speck);GO:0031966(mitochondrial membrane);GO:0051223(regulation of protein transport);GO:0071456(cellular re…	NA	NA	NA	fibronectin type III domain containing 1 [Source:MGI Symbol;Acc:MGI:1915905]	protein_coding;retained_intron;processed_transcript	2.04562	2.08057	2.49567	1.8964	1.42314	1.34428	1.41984	0.505725	0.0354734	0.994417	up	no
ENSMUSG00000020219	Timm13	ENSMUST00000020440;ENSMUST00000218149;ENSMUST00000218481;ENSMUST00000219896	GO:0001650(fibrillar center);GO:0005739(mitochondrion);GO:0005743(mitochondrial inner membrane);GO:0005758(mitochondrial intermembrane space);GO:0015031(protein transport);GO:0016020(membrane);GO:0042719(mitochondrial intermembrane space protein transporter complex);GO:0045039(protein insertion into mitochondrial inner membrane);GO:0046872(metal ion binding);GO:0072321(chaperone-mediated protein …	NA	K17781	NA	translocase of inner mitochondrial membrane 13 [Source:MGI Symbol;Acc:MGI:1353432]	protein_coding;retained_intron	26.1737	27.3206	15.3544	14.9865	19.2866	8.41594	1.6128	0.689566	0.0355296	0.994417	up	no
ENSMUSG00000035150	Eif2s3x	ENSMUST00000050328;ENSMUST00000113922;ENSMUST00000127963	GO:0000166(nucleotide binding);GO:0001731(formation of translation preinitiation complex);GO:0003743(translation initiation factor activity);GO:0003924(GTPase activity);GO:0005525(GTP binding);GO:0005737(cytoplasm);GO:0005829(cytosol);GO:0005850(eukaryotic translation initiation factor 2 complex);GO:0006412(translation);GO:0006413(translational initiation);GO:0008135(translation factor activity, …	03013(RNA transport);03013(RNA transport)	NA	NA	eukaryotic translation initiation factor 2, subunit 3, structural gene X-linked [Source:MGI Symbol;Acc:MGI:1349431]	protein_coding;processed_transcript	4.15074	2.09972	4.08967	5.10364	5.35518	9.70507	0.512804	-0.96352	0.0355392	0.994417	down	no
ENSMUSG00000024067	Dpy30	ENSMUST00000233581;ENSMUST00000233187;ENSMUST00000112571;ENSMUST00000232687;ENSMUST00000233059	GO:0000781(chromosome, telomeric region);GO:0005634(nucleus);GO:0005654(nucleoplasm);GO:0005794(Golgi apparatus);GO:0005802(trans-Golgi network);GO:0006325(chromatin organization);GO:0006348(chromatin silencing at telomere);GO:0016197(endosomal transport);GO:0035097(histone methyltransferase complex);GO:0042802(identical protein binding);GO:0042803(protein homodimerization activity);GO:0044666(ML…	NA	K14965	NA	dpy-30, histone methyltransferase complex regulatory subunit [Source:MGI Symbol;Acc:MGI:1913560]	protein_coding	24.5583	21.9853	14.5987	14.7309	15.8297	9.44943	1.52817	0.611809	0.0355455	0.994417	up	no
ENSMUSG00000078435	AU041133	ENSMUST00000201286;ENSMUST00000105314	GO:0003676(nucleic acid binding);GO:0003700(DNA-binding transcription factor activity);GO:0005634(nucleus);GO:0006355(regulation of transcription, DNA-templated);GO:0008150(biological_process);GO:0043565(sequence-specific DNA binding);GO:0046872(metal ion binding);GO:0046872(metal ion binding)	05168(Herpes simplex virus 1 infection);05168(Herpes simplex virus 1 infection)	K09228	NA	expressed sequence AU041133 [Source:MGI Symbol;Acc:MGI:2143755]	protein_coding	0.289711	0.180827	0.620032	0.973201	0.862914	0.784569	0.416139	-1.26486	0.0355638	0.994417	down	no
ENSMUSG00000035283	Adrb1	ENSMUST00000038949;ENSMUST00000236875	GO:0001996(positive regulation of heart rate by epinephrine-norepinephrine);GO:0001997(positive regulation of the force of heart contraction by epinephrine-norepinephrine);GO:0002024(diet induced thermogenesis);GO:0002025(norepinephrine-epinephrine-mediated vasodilation involved in regulation of systemic arterial blood pressure);GO:0003061(positive regulation of the force of heart contraction by …	04020(Calcium signaling pathway);04022(cGMP-PKG signaling pathway);04024(cAMP signaling pathway);04080(Neuroactive ligand-receptor interaction);04261(Adrenergic signaling in cardiomyocytes);04540(Gap junction);04923(Regulation of lipolysis in adipocytes);04924(Renin secretion);04970(Salivary secretion);05414(Dilated cardiomyopathy (DCM));05414(Dilated cardiomyopathy (DCM))	K04141	NA	adrenergic receptor, beta 1 [Source:MGI Symbol;Acc:MGI:87937]	protein_coding;processed_transcript	0.378343	0.405409	0.283073	0.408251	0.709211	1.83457	0.361387	-1.46838	0.0355834	0.994417	down	no
ENSMUSG00000093402	Gm18588	ENSMUST00000177308	NA	NA	NA	NA	predicted gene, 18588 [Source:MGI Symbol;Acc:MGI:5010773]	processed_pseudogene	0.842864	0.416441	1.80717	0.784302	1.27815	10.3539	0.246971	-2.01759	0.035636	0.994417	down	no
ENSMUSG00000094065	Ccl21d	ENSMUST00000098128	GO:0002548(monocyte chemotaxis);GO:0005125(cytokine activity);GO:0005576(extracellular region);GO:0005615(extracellular space);GO:0006935(chemotaxis);GO:0006954(inflammatory response);GO:0006955(immune response);GO:0007186(G protein-coupled receptor signaling pathway);GO:0008009(chemokine activity);GO:0009897(external side of plasma membrane);GO:0030593(neutrophil chemotaxis);GO:0030595(leukocyte…	04060(Cytokine-cytokine receptor interaction);04062(Chemokine signaling pathway);04064(NF-kappa B signaling pathway)	K16062	NA	chemokine (C-C motif) ligand 21D [Source:MGI Symbol;Acc:MGI:5434896]	protein_coding	4.15604	5.83744	3.99451	3.33938	3.13373	1.53358	1.74704	0.804911	0.0357314	0.994417	up	no
ENSMUSG00000022947	Cbr3	ENSMUST00000039620;ENSMUST00000231302	GO:0000253(3-keto sterol reductase activity);GO:0004090(carbonyl reductase (NADPH) activity);GO:0005654(nucleoplasm);GO:0005737(cytoplasm);GO:0005829(cytosol);GO:0016491(oxidoreductase activity);GO:0042376(phylloquinone catabolic process);GO:0050890(cognition);GO:0055114(oxidation-reduction process);GO:0070402(NADPH binding);GO:0070402(NADPH binding)	00590(Arachidonic acid metabolism);00980(Metabolism of xenobiotics by cytochrome P450);00980(Metabolism of xenobiotics by cytochrome P450)	K00084	EC:1.1.1.184	carbonyl reductase 3 [Source:MGI Symbol;Acc:MGI:1309992]	protein_coding;nonsense_mediated_decay	2.36305	3.66986	1.88426	2.12635	1.03998	1.05157	1.87704	0.908459	0.0357747	0.994417	up	no
ENSMUSG00000042182	Bend6	ENSMUST00000062289;ENSMUST00000126724	GO:0003682(chromatin binding);GO:0003714(transcription corepressor activity);GO:0005634(nucleus);GO:0007399(nervous system development);GO:0045666(positive regulation of neuron differentiation);GO:0045746(negative regulation of Notch signaling pathway);GO:1903507(negative regulation of nucleic acid-templated transcription);GO:1903507(negative regulation of nucleic acid-templated transcription)	NA	NA	NA	BEN domain containing 6 [Source:MGI Symbol;Acc:MGI:2444572]	protein_coding;retained_intron	0.58634	1.0183	0.513786	0.46223	0.404413	0.258667	1.88252	0.912668	0.0357833	0.994417	up	no
ENSMUSG00000015224	Cyp2j9	ENSMUST00000055693;ENSMUST00000126509	GO:0004497(monooxygenase activity);GO:0005506(iron ion binding);GO:0005737(cytoplasm);GO:0005783(endoplasmic reticulum);GO:0006082(organic acid metabolic process);GO:0006805(xenobiotic metabolic process);GO:0008395(steroid hydroxylase activity);GO:0016020(membrane);GO:0016021(integral component of membrane);GO:0016491(oxidoreductase activity);GO:0016705(oxidoreductase activity, acting on paired d…	00590(Arachidonic acid metabolism);00591(Linoleic acid metabolism);04726(Serotonergic synapse);04750(Inflammatory mediator regulation of TRP channels);04913(Ovarian steroidogenesis);04913(Ovarian steroidogenesis)	K07418	1.14.14.73;1.14.14.74;1.14.14.75;EC:1.14.14.1	cytochrome P450, family 2, subfamily j, polypeptide 9 [Source:MGI Symbol;Acc:MGI:1921769]	protein_coding;retained_intron	0.45823	0.317011	0.496906	1.06187	0.826941	0.771598	0.478177	-1.06438	0.0358132	0.994417	down	no
ENSMUSG00000031255	Sytl4	ENSMUST00000033608;ENSMUST00000113297;ENSMUST00000113294	GO:0001778(plasma membrane repair);GO:0005515(protein binding);GO:0005543(phospholipid binding);GO:0005768(endosome);GO:0005886(plasma membrane);GO:0006886(intracellular protein transport);GO:0006887(exocytosis);GO:0008270(zinc ion binding);GO:0016020(membrane);GO:0016324(apical plasma membrane);GO:0017137(Rab GTPase binding);GO:0019898(extrinsic component of membrane);GO:0030141(secretory granul…	NA	K17598	NA	synaptotagmin-like 4 [Source:MGI Symbol;Acc:MGI:1351606]	protein_coding	0.0989386	0.126236	0.188451	0.298156	0.38623	0.321634	0.41115	-1.28226	0.0358397	0.994417	down	no
ENSMUSG00000002043	Trappc6a	ENSMUST00000135972;ENSMUST00000002112;ENSMUST00000136873;ENSMUST00000108455;ENSMUST00000207730;ENSMUST00000129808	GO:0005783(endoplasmic reticulum);GO:0005794(Golgi apparatus);GO:0005801(cis-Golgi network);GO:0005802(trans-Golgi network);GO:0006888(endoplasmic reticulum to Golgi vesicle-mediated transport);GO:0016192(vesicle-mediated transport);GO:0030008(TRAPP complex);GO:0043087(regulation of GTPase activity);GO:0043473(pigmentation);GO:0048193(Golgi vesicle transport);GO:1903232(melanosome assembly);GO:19…	NA	K20304	NA	trafficking protein particle complex 6A [Source:MGI Symbol;Acc:MGI:1914341]	protein_coding;nonsense_mediated_decay;retained_intron	7.05056	9.7316	4.75354	5.00562	5.13495	3.20576	1.6136	0.690287	0.035861	0.994417	up	no
ENSMUSG00000028327	Stra6l	ENSMUST00000107782;ENSMUST00000165478	GO:0005515(protein binding);GO:0005886(plasma membrane);GO:0016020(membrane);GO:0016021(integral component of membrane);GO:0034633(retinol transport);GO:0071939(vitamin A import);GO:0071939(vitamin A import)	NA	K23088	NA	STRA6-like [Source:MGI Symbol;Acc:MGI:1921402]	protein_coding;retained_intron	0.0143298	0.0400816	0.0601446	0.0103931	0.00885766	0	5.95074	2.57307	0.0359091	0.994417	up	no
ENSMUSG00000081684	Rps2-ps13	ENSMUST00000117295	NA	NA	NA	NA	ribosomal protein S2, pseudogene 13 [Source:MGI Symbol;Acc:MGI:3705640]	processed_pseudogene	10.3191	13.3799	6.21155	6.5121	7.5817	3.2841	1.72119	0.783404	0.0359123	0.994417	up	no
ENSMUSG00000015090	Ptgds	ENSMUST00000144016;ENSMUST00000114259;ENSMUST00000015234;ENSMUST00000137417;ENSMUST00000114251	GO:0001516(prostaglandin biosynthetic process);GO:0004667(prostaglandin-D synthase activity);GO:0005501(retinoid binding);GO:0005504(fatty acid binding);GO:0005576(extracellular region);GO:0005615(extracellular space);GO:0005634(nucleus);GO:0005737(cytoplasm);GO:0005783(endoplasmic reticulum);GO:0005791(rough endoplasmic reticulum);GO:0005794(Golgi apparatus);GO:0006629(lipid metabolic process);G…	00590(Arachidonic acid metabolism);00590(Arachidonic acid metabolism)	NA	NA	prostaglandin D2 synthase (brain) [Source:MGI Symbol;Acc:MGI:99261]	retained_intron;protein_coding;processed_transcript	154.668	247.102	87.9803	126.123	95.476	75.3803	1.64911	0.721685	0.0359132	0.994417	up	no
ENSMUSG00000038695	Josd2	ENSMUST00000117324;ENSMUST00000130220;ENSMUST00000131817;ENSMUST00000133656;ENSMUST00000120852;ENSMUST00000136679;ENSMUST00000118628;ENSMUST00000118493;ENSMUST00000136609;ENSMUST00000149341;ENSMUST00000035844;ENSMUST00000132952;ENSMUST00000206887;ENSMUST00000206210;ENSMUST00000134398;ENSMUST00000155659;ENSMUST00000208117	GO:0004843(thiol-dependent ubiquitin-specific protease activity);GO:0005575(cellular_component);GO:0005737(cytoplasm);GO:0005829(cytosol);GO:0006508(proteolysis);GO:0008233(peptidase activity);GO:0016020(membrane);GO:0016021(integral component of membrane);GO:0016579(protein deubiquitination);GO:0016787(hydrolase activity);GO:0036459(thiol-dependent ubiquitinyl hydrolase activity);GO:0036459(thio…	NA	K15235	EC:3.4.19.12	Josephin domain containing 2 [Source:MGI Symbol;Acc:MGI:1913374]	protein_coding;retained_intron;nonsense_mediated_decay;processed_transcript	15.5416	28.3804	12.4016	10.153	12.84	12.8897	1.56966	0.650452	0.0359189	0.994417	up	no
ENSMUSG00000083380	Ndufb4c	ENSMUST00000120938	NA	00190(Oxidative phosphorylation);04714(Thermogenesis);04723(Retrograde endocannabinoid signaling);04932(Non-alcoholic fatty liver disease (NAFLD));05010(Alzheimer disease);05012(Parkinson disease);05016(Huntington disease)	K03960	NA	NADH:ubiquinone oxidoreductase subunit B4C [Source:MGI Symbol;Acc:MGI:3781422]	processed_pseudogene	52.3854	84.3502	26.5452	37.0058	37.1163	18.917	1.75497	0.811446	0.0359302	0.994417	up	no
ENSMUSG00000024845	Tmem134	ENSMUST00000169055;ENSMUST00000139987;ENSMUST00000130619;ENSMUST00000151401;ENSMUST00000147633;ENSMUST00000148807;ENSMUST00000138593;ENSMUST00000140405;ENSMUST00000140267;ENSMUST00000139718;ENSMUST00000127555;ENSMUST00000150627;ENSMUST00000171743	GO:0003674(molecular_function);GO:0005737(cytoplasm);GO:0008150(biological_process);GO:0016020(membrane);GO:0016021(integral component of membrane);GO:0048471(perinuclear region of cytoplasm);GO:0048471(perinuclear region of cytoplasm)	NA	NA	NA	transmembrane protein 134 [Source:MGI Symbol;Acc:MGI:1914240]	processed_transcript;retained_intron;protein_coding	14.3841	22.0072	9.61372	10.2844	11.6523	7.10177	1.58428	0.663827	0.0359907	0.994417	up	no
ENSMUSG00000018666	Cbx1	ENSMUST00000134585;ENSMUST00000093943;ENSMUST00000018810;ENSMUST00000141257;ENSMUST00000079702	GO:0000775(chromosome, centromeric region);GO:0000784(nuclear chromosome, telomeric region);GO:0000785(chromatin);GO:0001939(female pronucleus);GO:0001940(male pronucleus);GO:0005515(protein binding);GO:0005634(nucleus);GO:0005721(pericentric heterochromatin);GO:0005819(spindle);GO:0006974(cellular response to DNA damage stimulus);GO:0010369(chromocenter);GO:0019899(enzyme binding);GO:0042802(ide…	NA	K11585	NA	chromobox 1 [Source:MGI Symbol;Acc:MGI:105369]	nonsense_mediated_decay;protein_coding;retained_intron	2.03713	1.50023	2.08589	3.01329	4.23873	2.88628	0.554654	-0.85034	0.0360145	0.994417	down	no
ENSMUSG00000032591	Mst1	ENSMUST00000035211;ENSMUST00000161253	GO:0004252(serine-type endopeptidase activity);GO:0005576(extracellular region);GO:0005615(extracellular space);GO:0005737(cytoplasm);GO:0005773(vacuole);GO:0006508(proteolysis);GO:0007283(spermatogenesis);GO:0007566(embryo implantation);GO:0010628(positive regulation of gene expression);GO:0010758(regulation of macrophage chemotaxis);GO:0019899(enzyme binding);GO:0030317(flagellated sperm motili…	NA	NA	NA	macrophage stimulating 1 (hepatocyte growth factor-like) [Source:MGI Symbol;Acc:MGI:96080]	protein_coding	0.395099	0.0803	0.392652	0.066354	0.102671	0	5.13564	2.36054	0.0360393	0.994417	up	no
ENSMUSG00000036339	Tmem260	ENSMUST00000124720;ENSMUST00000226422;ENSMUST00000226373;ENSMUST00000227942;ENSMUST00000111735;ENSMUST00000133744;ENSMUST00000226344;ENSMUST00000226400	GO:0003674(molecular_function);GO:0005575(cellular_component);GO:0008150(biological_process);GO:0016020(membrane);GO:0016021(integral component of membrane);GO:0016021(integral component of membrane)	NA	NA	NA	transmembrane protein 260 [Source:MGI Symbol;Acc:MGI:2443219]	protein_coding;retained_intron	0.252797	0.16207	0.323039	0.0890321	0.221618	0.10874	1.75948	0.815147	0.0361676	0.994417	up	no
ENSMUSG00000033825	Tpsb2	ENSMUST00000234477;ENSMUST00000234712;ENSMUST00000234057;ENSMUST00000069616	GO:0004252(serine-type endopeptidase activity);GO:0006508(proteolysis);GO:0008233(peptidase activity);GO:0008236(serine-type peptidase activity);GO:0016787(hydrolase activity);GO:0016787(hydrolase activity)	NA	K01340	EC:3.4.21.59	tryptase beta 2 [Source:MGI Symbol;Acc:MGI:96942]	protein_coding	1.13812	2.22657	1.86536	0.625079	1.45771	0.664802	1.9035	0.928656	0.0362415	0.994417	up	no
ENSMUSG00000007877	Tcap	ENSMUST00000008021	GO:0001756(somitogenesis);GO:0003009(skeletal muscle contraction);GO:0003300(cardiac muscle hypertrophy);GO:0005515(protein binding);GO:0005737(cytoplasm);GO:0007512(adult heart development);GO:0008307(structural constituent of muscle);GO:0014898(cardiac muscle hypertrophy in response to stress);GO:0030017(sarcomere);GO:0030018(Z disc);GO:0030240(skeletal muscle thin filament assembly);GO:0030241…	NA	K19879	NA	titin-cap [Source:MGI Symbol;Acc:MGI:1330233]	protein_coding	1939.33	1923.65	665.453	1157.16	697.532	825.053	1.68987	0.756916	0.0362798	0.994417	up	no
ENSMUSG00000091154	Proscos	ENSMUST00000178990;ENSMUST00000163731	NA	NA	NA	NA	proline synthetase co-transcribed, opposite strand [Source:MGI Symbol;Acc:MGI:3704307]	antisense	1.52334	4.87803	1.86674	1.34157	1.38436	1.12616	2.1464	1.10192	0.0362982	0.994417	up	no
ENSMUSG00000052456	Asna1	ENSMUST00000064314;ENSMUST00000211221;ENSMUST00000209834;ENSMUST00000211702	GO:0000166(nucleotide binding);GO:0005524(ATP binding);GO:0005634(nucleus);GO:0005654(nucleoplasm);GO:0005730(nucleolus);GO:0005737(cytoplasm);GO:0005783(endoplasmic reticulum);GO:0006620(posttranslational protein targeting to endoplasmic reticulum membrane);GO:0016787(hydrolase activity);GO:0016887(ATPase activity);GO:0043529(GET complex);GO:0045048(protein insertion into ER membrane);GO:0046872…	NA	K01551	3.6.3.-;EC:3.6.3.16	arsA arsenite transporter, ATP-binding, homolog 1 (bacterial) [Source:MGI Symbol;Acc:MGI:1928379]	protein_coding;retained_intron;nonsense_mediated_decay;processed_transcript	20.7835	36.0924	15.8903	15.5992	16.4422	14.7284	1.55583	0.637689	0.036402	0.994417	up	no
ENSMUSG00000060771	Tsga10	ENSMUST00000151735;ENSMUST00000088072;ENSMUST00000123082;ENSMUST00000134024;ENSMUST00000041815;ENSMUST00000193669	GO:0005198(structural molecule activity);GO:0005515(protein binding);GO:0005737(cytoplasm);GO:0005814(centriole);GO:0005856(cytoskeleton);GO:0007283(spermatogenesis);GO:0030031(cell projection assembly);GO:0031514(motile cilium);GO:0035686(sperm fibrous sheath);GO:0043005(neuron projection);GO:0097228(sperm principal piece);GO:0097228(sperm principal piece)	NA	NA	NA	testis specific 10 [Source:MGI Symbol;Acc:MGI:2685063]	nonsense_mediated_decay;protein_coding;retained_intron	0.11954	0.139651	0.0555372	0.260252	0.251358	0.27892	0.398122	-1.32872	0.0364097	0.994417	down	no
ENSMUSG00000110841	Gpx4-ps2	ENSMUST00000217344;ENSMUST00000214811	NA	NA	NA	NA	glutathione peroxidase 4, pseudogene 2 [Source:MGI Symbol;Acc:MGI:3779731]	processed_transcript;transcribed_processed_pseudogene	166.082	173.848	100.041	118.123	102.781	64.2221	1.54308	0.625809	0.0365883	0.994417	up	no
ENSMUSG00000019428	Fkbp8	ENSMUST00000075491;ENSMUST00000128513;ENSMUST00000119353;ENSMUST00000134299;ENSMUST00000126613;ENSMUST00000119425;ENSMUST00000134893;ENSMUST00000125741;ENSMUST00000123052;ENSMUST00000119698;ENSMUST00000144766	GO:0000413(protein peptidyl-prolyl isomerization);GO:0001708(cell fate specification);GO:0001933(negative regulation of protein phosphorylation);GO:0003755(peptidyl-prolyl cis-trans isomerase activity);GO:0005515(protein binding);GO:0005739(mitochondrion);GO:0005740(mitochondrial envelope);GO:0005783(endoplasmic reticulum);GO:0005829(cytosol);GO:0006457(protein folding);GO:0006915(apoptotic proce…	NA	K09574	EC:5.2.1.8	FK506 binding protein 8 [Source:MGI Symbol;Acc:MGI:1341070]	protein_coding;retained_intron;nonsense_mediated_decay	26.5586	49.7415	20.9904	20.7698	21.9869	19.4749	1.56336	0.644653	0.036595	0.994417	up	no
ENSMUSG00000084808	9430091E24Rik	ENSMUST00000127301	NA	NA	NA	NA	RIKEN cDNA 9430091E24 gene [Source:MGI Symbol;Acc:MGI:1924618]	processed_transcript	0.0924995	0.039331	0.301775	0.541973	0.254072	1.0825	0.230819	-2.11516	0.03663	0.994417	down	no
ENSMUSG00000038515	Grtp1	ENSMUST00000209465;ENSMUST00000209895;ENSMUST00000210317;ENSMUST00000211128;ENSMUST00000165605;ENSMUST00000209516	GO:0005096(GTPase activator activity);GO:0006886(intracellular protein transport);GO:0017137(Rab GTPase binding);GO:0090630(activation of GTPase activity);GO:0090630(activation of GTPase activity)	NA	K19953	NA	GH regulated TBC protein 1 [Source:MGI Symbol;Acc:MGI:1914040]	retained_intron;nonsense_mediated_decay;protein_coding	0.530586	0.319039	0.252904	0.183896	0.186111	0.181176	2.0003	1.00022	0.0367301	0.994417	up	no
ENSMUSG00000021690	Jmy	ENSMUST00000065537	GO:0003713(transcription coactivator activity);GO:0003779(actin binding);GO:0006357(regulation of transcription by RNA polymerase II);GO:0031252(cell leading edge);GO:0034314(Arp2/3 complex-mediated actin nucleation);GO:0070060('de novo' actin filament nucleation);GO:1903508(positive regulation of nucleic acid-templated transcription)	NA	NA	NA	junction-mediating and regulatory protein [Source:MGI Symbol;Acc:MGI:1913096]	protein_coding	1.2172	0.749048	1.13085	1.6633	1.58107	2.44637	0.544234	-0.8777	0.0367851	0.994417	down	no
ENSMUSG00000041313	Slc7a1	ENSMUST00000048116;ENSMUST00000201860;ENSMUST00000138596	GO:0000064(L-ornithine transmembrane transporter activity);GO:0005290(L-histidine transmembrane transporter activity);GO:0005886(plasma membrane);GO:0006865(amino acid transport);GO:0015171(amino acid transmembrane transporter activity);GO:0015174(basic amino acid transmembrane transporter activity);GO:0015181(arginine transmembrane transporter activity);GO:0015189(L-lysine transmembrane transpor…	05206(MicroRNAs in cancer);05206(MicroRNAs in cancer)	K13863	NA	solute carrier family 7 (cationic amino acid transporter, y+ system), member 1 [Source:MGI Symbol;Acc:MGI:88117]	protein_coding;retained_intron	0.782779	0.615105	0.86601	0.928145	1.00518	3.1528	0.445111	-1.16776	0.0368108	0.994417	down	no
ENSMUSG00000000916	Nsun5	ENSMUST00000131863;ENSMUST00000141867;ENSMUST00000000940;ENSMUST00000124453;ENSMUST00000202792;ENSMUST00000202422;ENSMUST00000126454	GO:0001510(RNA methylation);GO:0003723(RNA binding);GO:0005634(nucleus);GO:0005654(nucleoplasm);GO:0005730(nucleolus);GO:0006364(rRNA processing);GO:0008168(methyltransferase activity);GO:0009383(rRNA (cytosine-C5-)-methyltransferase activity);GO:0014003(oligodendrocyte development);GO:0016740(transferase activity);GO:0021987(cerebral cortex development);GO:0022038(corpus callosum development);GO…	NA	K15264	EC:2.1.1.311	NOL1/NOP2/Sun domain family, member 5 [Source:MGI Symbol;Acc:MGI:2140844]	retained_intron;protein_coding;nonsense_mediated_decay	2.16617	2.6449	2.30373	1.69273	1.78435	1.47392	1.43704	0.523101	0.0369118	0.994417	up	no
ENSMUSG00000030727	Rabep2	ENSMUST00000106405;ENSMUST00000151304;ENSMUST00000127154;ENSMUST00000148536;ENSMUST00000150933;ENSMUST00000106407;ENSMUST00000141764;ENSMUST00000133300	GO:0005096(GTPase activator activity);GO:0005737(cytoplasm);GO:0005768(endosome);GO:0005769(early endosome);GO:0005813(centrosome);GO:0005815(microtubule organizing center);GO:0005829(cytosol);GO:0005856(cytoskeleton);GO:0006897(endocytosis);GO:0007165(signal transduction);GO:0008083(growth factor activity);GO:0015031(protein transport);GO:0030030(cell projection organization);GO:0036064(ciliary …	NA	K20130	NA	rabaptin, RAB GTPase binding effector protein 2 [Source:MGI Symbol;Acc:MGI:1917564]	protein_coding;retained_intron;nonsense_mediated_decay	1.48296	2.47258	2.55433	1.32901	1.7589	1.1741	1.52742	0.611095	0.0370502	0.994417	up	no
ENSMUSG00000075702	Selenom	ENSMUST00000094469;ENSMUST00000123677;ENSMUST00000131865	GO:0005737(cytoplasm);GO:0005783(endoplasmic reticulum);GO:0005788(endoplasmic reticulum lumen);GO:0005794(Golgi apparatus);GO:0010269(response to selenium ion);GO:0016491(oxidoreductase activity);GO:0035264(multicellular organism growth);GO:0035934(corticosterone secretion);GO:0042445(hormone metabolic process);GO:0048471(perinuclear region of cytoplasm);GO:0055114(oxidation-reduction process);G…	NA	NA	NA	selenoprotein M [Source:MGI Symbol;Acc:MGI:2149786]	protein_coding;processed_transcript	27.73	56.0475	18.9628	22.2786	25.8913	9.97939	1.76684	0.821168	0.0371494	0.994417	up	no
ENSMUSG00000025165	Sectm1a	ENSMUST00000026162;ENSMUST00000106119	GO:0005125(cytokine activity);GO:0006955(immune response);GO:0007165(signal transduction);GO:0016020(membrane);GO:0016021(integral component of membrane);GO:0016021(integral component of membrane)	NA	NA	NA	secreted and transmembrane 1A [Source:MGI Symbol;Acc:MGI:2384805]	protein_coding	0	0.0568725	0.16194	0	0	0	729.375	9.51052	0.0371768	0.994417	up	no
ENSMUSG00000026204	Ptprn	ENSMUST00000027404;ENSMUST00000187216	GO:0000302(response to reactive oxygen species);GO:0004725(protein tyrosine phosphatase activity);GO:0005634(nucleus);GO:0005768(endosome);GO:0005794(Golgi apparatus);GO:0005886(plasma membrane);GO:0006470(protein dephosphorylation);GO:0008134(transcription factor binding);GO:0009749(response to glucose);GO:0016020(membrane);GO:0016021(integral component of membrane);GO:0016311(dephosphorylation)…	04940(Type I diabetes mellitus);04940(Type I diabetes mellitus)	K07817	EC:3.1.3.48	protein tyrosine phosphatase, receptor type, N [Source:MGI Symbol;Acc:MGI:102765]	protein_coding;retained_intron	2.14728	3.18508	1.05104	0.999218	1.38273	1.3565	1.7075	0.771887	0.0371815	0.994417	up	no
ENSMUSG00000031838	Ifi30	ENSMUST00000222087;ENSMUST00000034299	NA	04612(Antigen processing and presentation);04612(Antigen processing and presentation)	K08059	NA	interferon gamma inducible protein 30 [Source:MGI Symbol;Acc:MGI:2137648]	processed_transcript	11.4192	25.9259	11.9896	10.2934	12.9616	4.89338	1.75267	0.809552	0.0372202	0.994417	up	no
ENSMUSG00000018774	Cd68	ENSMUST00000018918;ENSMUST00000154124;ENSMUST00000108654	GO:0002437(inflammatory response to antigenic stimulus);GO:0002605(negative regulation of dendritic cell antigen processing and presentation);GO:0005764(lysosome);GO:0005765(lysosomal membrane);GO:0005768(endosome);GO:0005886(plasma membrane);GO:0007568(aging);GO:0010008(endosome membrane);GO:0016020(membrane);GO:0016021(integral component of membrane);GO:0031669(cellular response to nutrient lev…	04142(Lysosome);04142(Lysosome)	K06501	NA	CD68 antigen [Source:MGI Symbol;Acc:MGI:88342]	protein_coding;processed_transcript	12.4912	21.9397	11.9875	12.0645	9.36986	8.30667	1.56075	0.642244	0.0372519	0.994417	up	no
ENSMUSG00000010362	Rdm1	ENSMUST00000010506;ENSMUST00000133727;ENSMUST00000155222;ENSMUST00000139037;ENSMUST00000152484	GO:0003674(molecular_function);GO:0003676(nucleic acid binding);GO:0003677(DNA binding);GO:0003723(RNA binding);GO:0005634(nucleus);GO:0005730(nucleolus);GO:0005737(cytoplasm);GO:0005829(cytosol);GO:0008150(biological_process);GO:0015030(Cajal body);GO:0016605(PML body);GO:0016605(PML body)	NA	K10874	NA	RAD52 motif 1 [Source:MGI Symbol;Acc:MGI:1913849]	protein_coding;nonsense_mediated_decay;retained_intron;processed_transcript	15.5774	26.4826	9.85055	9.65798	10.4815	12.0687	1.61172	0.688603	0.0373049	0.994417	up	no
ENSMUSG00000049760	Micos13	ENSMUST00000233299;ENSMUST00000052832;ENSMUST00000233386;ENSMUST00000233103;ENSMUST00000233235	GO:0003674(molecular_function);GO:0005654(nucleoplasm);GO:0005739(mitochondrion);GO:0005743(mitochondrial inner membrane);GO:0016020(membrane);GO:0016021(integral component of membrane);GO:0042407(cristae formation);GO:0044284(mitochondrial crista junction);GO:0061617(MICOS complex);GO:0061617(MICOS complex)	NA	NA	NA	mitochondrial contact site and cristae organizing system subunit 13 [Source:MGI Symbol;Acc:MGI:2442174]	processed_transcript;protein_coding;retained_intron	53.8025	76.4529	30.0876	35.6107	41.1571	21.1472	1.63757	0.71156	0.0373611	0.994417	up	no
ENSMUSG00000000359	Rem1	ENSMUST00000000369;ENSMUST00000139370	GO:0000166(nucleotide binding);GO:0003924(GTPase activity);GO:0005246(calcium channel regulator activity);GO:0005516(calmodulin binding);GO:0005525(GTP binding);GO:0005886(plasma membrane);GO:0007165(signal transduction);GO:0008150(biological_process);GO:0016020(membrane);GO:1901842(negative regulation of high voltage-gated calcium channel activity);GO:1901842(negative regulation of high voltage-…	NA	K07847	NA	rad and gem related GTP binding protein 1 [Source:MGI Symbol;Acc:MGI:1097696]	protein_coding;retained_intron	2.78186	3.68812	1.9578	2.01241	1.73243	1.49604	1.60808	0.685343	0.0374025	0.994417	up	no
ENSMUSG00000060032	H2aj	ENSMUST00000074556;ENSMUST00000203982	GO:0000786(nucleosome);GO:0000790(nuclear chromatin);GO:0003677(DNA binding);GO:0005634(nucleus);GO:0005694(chromosome);GO:0006325(chromatin organization);GO:0006342(chromatin silencing);GO:0046982(protein heterodimerization activity);GO:0046982(protein heterodimerization activity)	04217(Necroptosis);05034(Alcoholism);05322(Systemic lupus erythematosus);05322(Systemic lupus erythematosus)	K11251	NA	H2J.A histone [Source:MGI Symbol;Acc:MGI:3606192]	protein_coding	4.13616	6.08052	4.28009	3.35281	3.5368	2.74528	1.50461	0.58939	0.0374373	0.994417	up	no
ENSMUSG00000084990	Gm14549	ENSMUST00000154993	NA	NA	NA	NA	predicted gene 14549 [Source:MGI Symbol;Acc:MGI:3705175]	antisense	0	0.22994	0.098255	0	0	0	1093.98	10.0954	0.0375309	0.994417	up	no
ENSMUSG00000031490	Eif4ebp1	ENSMUST00000033880;ENSMUST00000210959	GO:0000082(G1/S transition of mitotic cell cycle);GO:0002192(IRES-dependent translational initiation of linear mRNA);GO:0002931(response to ischemia);GO:0005515(protein binding);GO:0005634(nucleus);GO:0005737(cytoplasm);GO:0005829(cytosol);GO:0006417(regulation of translation);GO:0006446(regulation of translational initiation);GO:0008190(eukaryotic initiation factor 4E binding);GO:0008286(insulin…	01521(EGFR tyrosine kinase inhibitor resistance);03013(RNA transport);04012(ErbB signaling pathway);04066(HIF-1 signaling pathway);04150(mTOR signaling pathway);04151(PI3K-Akt signaling pathway);04152(AMPK signaling pathway);04211(Longevity regulating pathway);04218(Cellular senescence);04910(Insulin signaling pathway);05163(Human cytomegalovirus infection);05165(Human papillomavirus infection);0…	K07205	NA	eukaryotic translation initiation factor 4E binding protein 1 [Source:MGI Symbol;Acc:MGI:103267]	protein_coding;processed_transcript	27.2127	41.724	13.7335	17.3536	19.626	13.357	1.64235	0.715762	0.0375363	0.994417	up	no
ENSMUSG00000039481	Nrtn	ENSMUST00000044752	GO:0001755(neural crest cell migration);GO:0005576(extracellular region);GO:0007169(transmembrane receptor protein tyrosine kinase signaling pathway);GO:0008083(growth factor activity);GO:0021675(nerve development);GO:0030116(glial cell-derived neurotrophic factor receptor binding);GO:0030424(axon);GO:0030971(receptor tyrosine kinase binding);GO:0031175(neuron projection development)	NA	NA	NA	neurturin [Source:MGI Symbol;Acc:MGI:108417]	protein_coding	1.87967	4.26764	2.34479	1.582	0.915614	1.96495	1.90297	0.92825	0.0375502	0.994417	up	no
ENSMUSG00000017723	Wfdc2	ENSMUST00000017867;ENSMUST00000146270	GO:0004867(serine-type endopeptidase inhibitor activity);GO:0004869(cysteine-type endopeptidase inhibitor activity);GO:0005576(extracellular region);GO:0005615(extracellular space);GO:0010466(negative regulation of peptidase activity);GO:0010951(negative regulation of endopeptidase activity);GO:0019731(antibacterial humoral response);GO:0019828(aspartic-type endopeptidase inhibitor activity);GO:0…	NA	NA	NA	WAP four-disulfide core domain 2 [Source:MGI Symbol;Acc:MGI:1914951]	protein_coding;processed_transcript	0	0	0	0	0.293464	0.0936313	0.000775003	-10.3335	0.0376118	0.994417	down	no
ENSMUSG00000104950	4833413G10Rik	ENSMUST00000199632	NA	NA	NA	NA	RIKEN cDNA 4833413G10 gene [Source:MGI Symbol;Acc:MGI:1921834]	antisense	0.095889	0.124328	0.312708	0.411162	0.706919	0.515167	0.326298	-1.61574	0.0376626	0.994417	down	no
ENSMUSG00000047965	Rpl9-ps7	ENSMUST00000140507	NA	NA	NA	NA	ribosomal protein L9, pseudogene 7 [Source:MGI Symbol;Acc:MGI:3642824]	processed_pseudogene	7.631	9.17793	5.41234	3.89126	6.27954	2.61789	1.73757	0.797074	0.0376903	0.994417	up	no
ENSMUSG00000113492	Gm47792	ENSMUST00000222493	NA	NA	NA	NA	predicted gene, 47792 [Source:MGI Symbol;Acc:MGI:6096963]	lincRNA	0	0.224374	0.155634	0	0	0	1266.69	10.3069	0.0376991	0.994417	up	no
ENSMUSG00000102153	Gm37474	ENSMUST00000194812	NA	NA	NA	NA	predicted gene, 37474 [Source:MGI Symbol;Acc:MGI:5610702]	TEC	0.226818	0.185667	0.323184	0.042317	0.051833	0.117684	3.47286	1.79612	0.037722	0.994417	up	no
ENSMUSG00000031879	Ciao2b	ENSMUST00000163140;ENSMUST00000093234;ENSMUST00000164884	GO:0003674(molecular_function);GO:0005634(nucleus);GO:0005654(nucleoplasm);GO:0005737(cytoplasm);GO:0005819(spindle);GO:0005829(cytosol);GO:0005856(cytoskeleton);GO:0007059(chromosome segregation);GO:0016226(iron-sulfur cluster assembly);GO:0071817(MMXD complex);GO:0097361(CIA complex);GO:0097428(protein maturation by iron-sulfur cluster transfer);GO:0106035(protein maturation by [4Fe-4S] cluster…	NA	NA	NA	cytosolic iron-sulfur assembly component 2B [Source:MGI Symbol;Acc:MGI:1915773]	nonsense_mediated_decay;protein_coding	25.9464	36.0109	14.2352	19.2957	15.9875	11.3847	1.63265	0.707217	0.037733	0.994417	up	no
ENSMUSG00000046079	Lrrc8d	ENSMUST00000120847;ENSMUST00000134605;ENSMUST00000060531;ENSMUST00000154807;ENSMUST00000135776	GO:0005225(volume-sensitive anion channel activity);GO:0005515(protein binding);GO:0005737(cytoplasm);GO:0005783(endoplasmic reticulum);GO:0005789(endoplasmic reticulum membrane);GO:0005886(plasma membrane);GO:0005887(integral component of plasma membrane);GO:0006811(ion transport);GO:0015698(inorganic anion transport);GO:0015734(taurine transport);GO:0015810(aspartate transmembrane transport);GO…	NA	K22038	NA	leucine rich repeat containing 8D [Source:MGI Symbol;Acc:MGI:1922368]	protein_coding;processed_transcript	0.128927	0.110938	0.293064	0.26846	0.368606	0.532023	0.45585	-1.13337	0.0377372	0.994417	down	no
ENSMUSG00000026939	Tmem141	ENSMUST00000142087;ENSMUST00000155893;ENSMUST00000150165;ENSMUST00000128149;ENSMUST00000132348	GO:0003674(molecular_function);GO:0016020(membrane);GO:0016021(integral component of membrane);GO:0016021(integral component of membrane)	NA	NA	NA	transmembrane protein 141 [Source:MGI Symbol;Acc:MGI:1098773]	protein_coding;processed_transcript	22.5619	33.0187	13.9619	15.431	16.7	11.8482	1.58126	0.661072	0.0377969	0.994417	up	no
ENSMUSG00000062458	Gm8623	ENSMUST00000071573	NA	NA	NA	NA	predicted gene 8623 [Source:MGI Symbol;Acc:MGI:3644689]	processed_pseudogene	1.80189	1.6682	2.82899	0.116587	0.335631	1.45657	3.30005	1.72249	0.037846	0.994417	up	no
ENSMUSG00000031362	Xlr4c	ENSMUST00000126155;ENSMUST00000068551;ENSMUST00000156749;ENSMUST00000114530	GO:0000795(synaptonemal complex);GO:0003674(molecular_function);GO:0007283(spermatogenesis);GO:0007286(spermatid development);GO:0051321(meiotic cell cycle);GO:0051321(meiotic cell cycle)	NA	NA	NA	X-linked lymphocyte-regulated 4C [Source:MGI Symbol;Acc:MGI:3574099]	processed_transcript;protein_coding	0	0	0.0392392	0.292218	0.145884	0.0279633	0.0841925	-3.57016	0.0378895	0.994417	down	no
ENSMUSG00000020153	Ndufs7	ENSMUST00000157063;ENSMUST00000155336;ENSMUST00000020361;ENSMUST00000105364;ENSMUST00000155523;ENSMUST00000152939	GO:0002020(protease binding);GO:0003954(NADH dehydrogenase activity);GO:0005739(mitochondrion);GO:0005743(mitochondrial inner membrane);GO:0005747(mitochondrial respiratory chain complex I);GO:0008137(NADH dehydrogenase (ubiquinone) activity);GO:0009060(aerobic respiration);GO:0015990(electron transport coupled proton transport);GO:0016491(oxidoreductase activity);GO:0032981(mitochondrial respira…	00190(Oxidative phosphorylation);04714(Thermogenesis);04723(Retrograde endocannabinoid signaling);04932(Non-alcoholic fatty liver disease (NAFLD));05010(Alzheimer disease);05012(Parkinson disease);05016(Huntington disease);05016(Huntington disease)	K03940	1.6.99.3;EC:7.1.1.2	NADH:ubiquinone oxidoreductase core subunit S7 [Source:MGI Symbol;Acc:MGI:1922656]	processed_transcript;retained_intron;protein_coding	285.42	389.925	127.082	164.686	209.162	105.153	1.67521	0.74434	0.0380439	0.994417	up	no
ENSMUSG00000030545	Pex11a	ENSMUST00000032761;ENSMUST00000150606;ENSMUST00000139620;ENSMUST00000205297	GO:0005777(peroxisome);GO:0005778(peroxisomal membrane);GO:0005779(integral component of peroxisomal membrane);GO:0007031(peroxisome organization);GO:0007165(signal transduction);GO:0016020(membrane);GO:0016021(integral component of membrane);GO:0016557(peroxisome membrane biogenesis);GO:0016559(peroxisome fission);GO:0032991(protein-containing complex);GO:0042803(protein homodimerization activit…	04146(Peroxisome);04146(Peroxisome)	K13351	NA	peroxisomal biogenesis factor 11 alpha [Source:MGI Symbol;Acc:MGI:1338788]	protein_coding;processed_transcript;retained_intron	0.0983919	0.0944283	1.5994	1.59009	1.62582	2.78281	0.298766	-1.74291	0.0380461	0.994417	down	no
ENSMUSG00000031965	Tbx20	ENSMUST00000052946;ENSMUST00000166018;ENSMUST00000217597;ENSMUST00000215802	GO:0000122(negative regulation of transcription by RNA polymerase II);GO:0000977(RNA polymerase II regulatory region sequence-specific DNA binding);GO:0000978(RNA polymerase II cis-regulatory region sequence-specific DNA binding);GO:0000981(DNA-binding transcription factor activity, RNA polymerase II-specific);GO:0001085(RNA polymerase II transcription factor binding);GO:0001102(RNA polymerase II…	NA	K10185	NA	T-box 20 [Source:MGI Symbol;Acc:MGI:1888496]	protein_coding;retained_intron	1.37631	0.597823	1.43087	1.52123	1.95057	3.3767	0.497189	-1.00813	0.0381207	0.994417	down	no
ENSMUSG00000064032	Gm10143	ENSMUST00000081739	NA	NA	NA	NA	predicted gene 10143 [Source:MGI Symbol;Acc:MGI:3704492]	antisense	0	0	0	0	0.633379	0.0254935	0.000455323	-11.1008	0.0381737	0.994417	down	no
ENSMUSG00000030509	Asb7	ENSMUST00000131320;ENSMUST00000124899;ENSMUST00000068980;ENSMUST00000208059	GO:0003674(molecular_function);GO:0005515(protein binding);GO:0005575(cellular_component);GO:0008150(biological_process);GO:0016567(protein ubiquitination);GO:0035556(intracellular signal transduction);GO:0035556(intracellular signal transduction)	NA	K10329	NA	ankyrin repeat and SOCS box-containing 7 [Source:MGI Symbol;Acc:MGI:2152835]	nonsense_mediated_decay;protein_coding;retained_intron	0.283065	0.240941	0.361298	0.549784	0.508259	0.702681	0.502807	-0.991924	0.038235	0.994417	down	no
ENSMUSG00000079168	Cd209g	ENSMUST00000207281;ENSMUST00000130372	GO:0005575(cellular_component);GO:0008150(biological_process);GO:0030246(carbohydrate binding);GO:0030246(carbohydrate binding)	04145(Phagosome);04625(C-type lectin receptor signaling pathway);05152(Tuberculosis);05162(Measles);05162(Measles)	K06563	NA	CD209g antigen [Source:MGI Symbol;Acc:MGI:1917442]	retained_intron;protein_coding	0.0187638	0.322958	0.164232	0.013415	0	0.070199	6.05107	2.59719	0.0382364	0.994417	up	no
ENSMUSG00000082480	Gm11687	ENSMUST00000118911	NA	NA	NA	NA	predicted gene 11687 [Source:MGI Symbol;Acc:MGI:3652085]	processed_pseudogene	1.26745	1.02625	1.77205	0.281687	0.235864	1.05893	2.57901	1.36682	0.0382852	0.994417	up	no
ENSMUSG00000001025	S100a6	ENSMUST00000001051;ENSMUST00000200289;ENSMUST00000197189;ENSMUST00000198128	GO:0001726(ruffle);GO:0005509(calcium ion binding);GO:0005515(protein binding);GO:0005523(tropomyosin binding);GO:0005634(nucleus);GO:0005635(nuclear envelope);GO:0005737(cytoplasm);GO:0005829(cytosol);GO:0005886(plasma membrane);GO:0008270(zinc ion binding);GO:0015075(ion transmembrane transporter activity);GO:0016020(membrane);GO:0031234(extrinsic component of cytoplasmic side of plasma membran…	NA	NA	NA	S100 calcium binding protein A6 (calcyclin) [Source:MGI Symbol;Acc:MGI:1339467]	protein_coding;nonsense_mediated_decay;retained_intron	13.0362	20.0325	11.1994	11.0813	10.9327	5.84024	1.58927	0.668367	0.0383499	0.994417	up	no
ENSMUSG00000029838	Ptn	ENSMUST00000101534;ENSMUST00000201321	GO:0001503(ossification);GO:0001889(liver development);GO:0002232(leukocyte chemotaxis involved in inflammatory response);GO:0002690(positive regulation of leukocyte chemotaxis);GO:0004864(protein phosphatase inhibitor activity);GO:0005178(integrin binding);GO:0005539(glycosaminoglycan binding);GO:0005576(extracellular region);GO:0005604(basement membrane);GO:0005615(extracellular space);GO:00057…	NA	K16642	NA	pleiotrophin [Source:MGI Symbol;Acc:MGI:97804]	protein_coding	0.657646	0.355036	0.77768	1.44887	2.21066	0.581831	0.422119	-1.24428	0.0383978	0.994417	down	no
ENSMUSG00000050052	Tdrp	ENSMUST00000062613;ENSMUST00000119182;ENSMUST00000210414	GO:0003674(molecular_function);GO:0005575(cellular_component);GO:0005634(nucleus);GO:0005737(cytoplasm);GO:0005829(cytosol);GO:0007283(spermatogenesis);GO:0008150(biological_process);GO:0043231(intracellular membrane-bounded organelle);GO:0043231(intracellular membrane-bounded organelle)	NA	NA	NA	testis development related protein [Source:MGI Symbol;Acc:MGI:1919398]	protein_coding;retained_intron	0.424578	0.191273	0.699621	1.06878	1.12351	0.707141	0.453699	-1.14019	0.0384826	0.994417	down	no
ENSMUSG00000031642	Sh3rf1	ENSMUST00000034060;ENSMUST00000209611	GO:0005515(protein binding);GO:0005794(Golgi apparatus);GO:0005829(cytosol);GO:0006915(apoptotic process);GO:0016567(protein ubiquitination);GO:0016740(transferase activity);GO:0030027(lamellipodium);GO:0042995(cell projection);GO:0043066(negative regulation of apoptotic process);GO:0043154(negative regulation of cysteine-type endopeptidase activity involved in apoptotic process);GO:0046328(regul…	NA	K12171	EC:2.3.2.27	SH3 domain containing ring finger 1 [Source:MGI Symbol;Acc:MGI:1913066]	protein_coding	0.206917	0.126496	0.339186	0.352456	0.641709	0.474648	0.457921	-1.12683	0.0384828	0.994417	down	no
ENSMUSG00000041741	Pde3a	ENSMUST00000043259;ENSMUST00000189060	GO:0001556(oocyte maturation);GO:0004114(3',5'-cyclic-nucleotide phosphodiesterase activity);GO:0004115(3',5'-cyclic-AMP phosphodiesterase activity);GO:0005829(cytosol);GO:0007165(signal transduction);GO:0008081(phosphoric diester hydrolase activity);GO:0016020(membrane);GO:0016021(integral component of membrane);GO:0016787(hydrolase activity);GO:0019933(cAMP-mediated signaling);GO:0019934(cGMP-m…	00230(Purine metabolism);04022(cGMP-PKG signaling pathway);04024(cAMP signaling pathway);04924(Renin secretion);05032(Morphine addiction);05032(Morphine addiction)	K19021	EC:3.1.4.17	phosphodiesterase 3A, cGMP inhibited [Source:MGI Symbol;Acc:MGI:1860764]	protein_coding;retained_intron	1.16377	0.673828	1.02857	1.41254	1.22535	3.31768	0.481259	-1.05512	0.0385244	0.994417	down	no
ENSMUSG00000068263	Efcc1	ENSMUST00000032132;ENSMUST00000159570;ENSMUST00000160743;ENSMUST00000159681	GO:0003674(molecular_function);GO:0005509(calcium ion binding);GO:0005829(cytosol);GO:0008150(biological_process);GO:0008150(biological_process)	NA	NA	NA	EF hand and coiled-coil domain containing 1 [Source:MGI Symbol;Acc:MGI:3611451]	protein_coding;retained_intron	0.3301	0.417764	0.240927	0.139655	0.197896	0.166234	1.96272	0.972857	0.0385287	0.994417	up	no
ENSMUSG00000026500	Cox20	ENSMUST00000027781;ENSMUST00000154437	GO:0003674(molecular_function);GO:0005739(mitochondrion);GO:0005743(mitochondrial inner membrane);GO:0016020(membrane);GO:0016021(integral component of membrane);GO:0033617(mitochondrial respiratory chain complex IV assembly);GO:0033617(mitochondrial respiratory chain complex IV assembly)	04714(Thermogenesis);04714(Thermogenesis)	K18184	NA	cytochrome c oxidase assembly protein 20 [Source:MGI Symbol;Acc:MGI:1913609]	protein_coding;retained_intron	33.2351	40.2802	15.918	18.0734	23.1164	14.3242	1.611	0.687959	0.0387076	0.994417	up	no
ENSMUSG00000005615	Pcyt1a	ENSMUST00000115137;ENSMUST00000079791;ENSMUST00000141421;ENSMUST00000231920;ENSMUST00000141772;ENSMUST00000123199;ENSMUST00000104893;ENSMUST00000115140	GO:0003824(catalytic activity);GO:0004105(choline-phosphate cytidylyltransferase activity);GO:0005515(protein binding);GO:0005516(calmodulin binding);GO:0005635(nuclear envelope);GO:0005737(cytoplasm);GO:0005783(endoplasmic reticulum);GO:0005789(endoplasmic reticulum membrane);GO:0005829(cytosol);GO:0005886(plasma membrane);GO:0006629(lipid metabolic process);GO:0006656(phosphatidylcholine biosyn…	00440(Phosphonate and phosphinate metabolism);00564(Glycerophospholipid metabolism);05231(Choline metabolism in cancer);05231(Choline metabolism in cancer)	K00968	EC:2.7.7.15	phosphate cytidylyltransferase 1, choline, alpha isoform [Source:MGI Symbol;Acc:MGI:88557]	protein_coding;retained_intron	2.46567	1.58383	3.12258	3.67455	3.13377	7.42073	0.504045	-0.988377	0.038734	0.994417	down	no
ENSMUSG00000045509	Gpr150	ENSMUST00000056130	GO:0004930(G protein-coupled receptor activity);GO:0005886(plasma membrane);GO:0005887(integral component of plasma membrane);GO:0007165(signal transduction);GO:0007186(G protein-coupled receptor signaling pathway);GO:0016020(membrane);GO:0016021(integral component of membrane);GO:0042277(peptide binding)	NA	K08434	NA	G protein-coupled receptor 150 [Source:MGI Symbol;Acc:MGI:2441872]	protein_coding	0.045006	0.112102	0	0	0	0	523.693	9.03258	0.0388345	0.994417	up	no
ENSMUSG00000032462	Pik3cb	ENSMUST00000035037	GO:0000166(nucleotide binding);GO:0001935(endothelial cell proliferation);GO:0001952(regulation of cell-matrix adhesion);GO:0005515(protein binding);GO:0005524(ATP binding);GO:0005634(nucleus);GO:0005654(nucleoplasm);GO:0005730(nucleolus);GO:0005737(cytoplasm);GO:0005829(cytosol);GO:0005886(plasma membrane);GO:0005942(phosphatidylinositol 3-kinase complex);GO:0006874(cellular calcium ion homeosta…	00562(Inositol phosphate metabolism);01521(EGFR tyrosine kinase inhibitor resistance);01522(Endocrine resistance);01524(Platinum drug resistance);04012(ErbB signaling pathway);04014(Ras signaling pathway);04015(Rap1 signaling pathway);04024(cAMP signaling pathway);04062(Chemokine signaling pathway);04066(HIF-1 signaling pathway);04068(FoxO signaling pathway);04070(Phosphatidylinositol signaling s…	K00922	EC:2.7.1.153	phosphatidylinositol-4,5-bisphosphate 3-kinase catalytic subunit beta [Source:MGI Symbol;Acc:MGI:1922019]	protein_coding	0.319552	0.256135	0.808133	0.806841	0.949759	1.15888	0.474646	-1.07508	0.0388401	0.994417	down	no
ENSMUSG00000118623	AL935121	ENSMUST00000124129	NA	NA	NA	NA	novel protein	nonsense_mediated_decay	0.172957	0	0	0	0	0	576.523	9.17124	0.0388491	0.994417	up	no
ENSMUSG00000114775	Gm33172	ENSMUST00000225669	NA	NA	NA	NA	predicted gene, 33172 [Source:MGI Symbol;Acc:MGI:5592331]	lincRNA	0.37115	0	0	0	0	0	1237.17	10.2728	0.0388491	0.994417	up	no
ENSMUSG00000030744	Rps3	ENSMUST00000032998;ENSMUST00000128174;ENSMUST00000128725	GO:0000977(RNA polymerase II regulatory region sequence-specific DNA binding);GO:0003677(DNA binding);GO:0003684(damaged DNA binding);GO:0003723(RNA binding);GO:0003729(mRNA binding);GO:0003735(structural constituent of ribosome);GO:0003906(DNA-(apurinic or apyrimidinic site) endonuclease activity);GO:0004520(endodeoxyribonuclease activity);GO:0005515(protein binding);GO:0005634(nucleus);GO:00057…	03010(Ribosome);03010(Ribosome)	K02985	NA	ribosomal protein S3 [Source:MGI Symbol;Acc:MGI:1350917]	protein_coding;retained_intron	97.6645	167.944	73.6708	84.5701	83.1611	38.0791	1.64851	0.72116	0.0389286	0.994417	up	no
ENSMUSG00000037625	Cldn11	ENSMUST00000046174	GO:0005198(structural molecule activity);GO:0005515(protein binding);GO:0005811(lipid droplet);GO:0005883(neurofilament);GO:0005886(plasma membrane);GO:0005887(integral component of plasma membrane);GO:0005923(bicellular tight junction);GO:0007155(cell adhesion);GO:0007283(spermatogenesis);GO:0008366(axon ensheathment);GO:0016020(membrane);GO:0016021(integral component of membrane);GO:0016338(cal…	04514(Cell adhesion molecules (CAMs));04530(Tight junction);04670(Leukocyte transendothelial migration);05160(Hepatitis C)	K06087	NA	claudin 11 [Source:MGI Symbol;Acc:MGI:106925]	protein_coding	0.025824	0	0	0.054733	0.155898	0.158023	0.0700494	-3.83548	0.0389778	0.994417	down	no
ENSMUSG00000097787	2700046G09Rik	ENSMUST00000181612	NA	NA	NA	NA	RIKEN cDNA 2700046G09 gene [Source:MGI Symbol;Acc:MGI:1914438]	bidirectional_promoter_lncRNA	1.32005	1.76329	1.34432	0.609332	0.806081	1.12514	1.74279	0.801403	0.0390253	0.994417	up	no
ENSMUSG00000061111	Mcrip1	ENSMUST00000135515;ENSMUST00000034913	GO:0003674(molecular_function);GO:0005634(nucleus);GO:0005737(cytoplasm);GO:0010494(cytoplasmic stress granule);GO:0010717(regulation of epithelial to mesenchymal transition);GO:0010717(regulation of epithelial to mesenchymal transition)	NA	NA	NA	MAPK regulated corepressor interacting protein 1 [Source:MGI Symbol;Acc:MGI:2384752]	processed_transcript;protein_coding	46.398	53.4815	27.8829	26.9667	36.7335	18.3182	1.55773	0.639445	0.0391508	0.994417	up	no
ENSMUSG00000054342	Kcnn4	ENSMUST00000205428;ENSMUST00000171904;ENSMUST00000205881;ENSMUST00000206910	GO:0002376(immune system process);GO:0005267(potassium channel activity);GO:0005516(calmodulin binding);GO:0005886(plasma membrane);GO:0005887(integral component of plasma membrane);GO:0006811(ion transport);GO:0006813(potassium ion transport);GO:0006816(calcium ion transport);GO:0006820(anion transport);GO:0006884(cell volume homeostasis);GO:0015269(calcium-activated potassium channel activity);…	04911(Insulin secretion);04970(Salivary secretion);04974(Protein digestion and absorption);04974(Protein digestion and absorption)	K04945	NA	potassium intermediate/small conductance calcium-activated channel, subfamily N, member 4 [Source:MGI Symbol;Acc:MGI:1277957]	protein_coding;retained_intron	0.0517039	0.177587	0.121841	0.053449	0.0365738	0.0208678	3.16647	1.66288	0.0391558	0.994417	up	no
ENSMUSG00000001444	Tbx21	ENSMUST00000001484	GO:0000122(negative regulation of transcription by RNA polymerase II);GO:0000976(transcription regulatory region sequence-specific DNA binding);GO:0000977(RNA polymerase II regulatory region sequence-specific DNA binding);GO:0001102(RNA polymerase II activating transcription factor binding);GO:0001227(DNA-binding transcription repressor activity, RNA polymerase II-specific);GO:0001228(DNA-binding…	04658(Th1 and Th2 cell differentiation);04659(Th17 cell differentiation);05321(Inflammatory bowel disease (IBD))	K10166	NA	T-box 21 [Source:MGI Symbol;Acc:MGI:1888984]	protein_coding	0	0.328754	0.176207	0.041138	0	0	12.2748	3.61763	0.0391818	0.994417	up	no
ENSMUSG00000038418	Egr1	ENSMUST00000064795	GO:0000122(negative regulation of transcription by RNA polymerase II);GO:0000790(nuclear chromatin);GO:0000976(transcription regulatory region sequence-specific DNA binding);GO:0000977(RNA polymerase II regulatory region sequence-specific DNA binding);GO:0000979(RNA polymerase II core promoter sequence-specific DNA binding);GO:0000981(DNA-binding transcription factor activity, RNA polymerase II-s…	04371(Apelin signaling pathway);04912(GnRH signaling pathway);04928(Parathyroid hormone synthesis, secretion and action);04933(AGE-RAGE signaling pathway in diabetic complications);05020(Prion diseases);05166(Human T-cell leukemia virus 1 infection)	K09203	NA	early growth response 1 [Source:MGI Symbol;Acc:MGI:95295]	protein_coding	2.43854	0.361478	4.36331	6.04444	4.66046	7.0076	0.404422	-1.30607	0.0392562	0.994417	down	no
ENSMUSG00000032085	Tagln	ENSMUST00000034590;ENSMUST00000216035;ENSMUST00000215509	GO:0005515(protein binding);GO:0005737(cytoplasm);GO:0030855(epithelial cell differentiation);GO:0051015(actin filament binding);GO:0051015(actin filament binding)	NA	NA	NA	transgelin [Source:MGI Symbol;Acc:MGI:106012]	protein_coding;retained_intron	11.2003	13.8359	11.222	9.23086	9.79888	5.20906	1.49588	0.58099	0.0393685	0.994417	up	no
ENSMUSG00000031292	Cdkl5	ENSMUST00000198931;ENSMUST00000087104;ENSMUST00000196297;ENSMUST00000199927	GO:0000166(nucleotide binding);GO:0001764(neuron migration);GO:0004672(protein kinase activity);GO:0004674(protein serine/threonine kinase activity);GO:0004693(cyclin-dependent protein serine/threonine kinase activity);GO:0005524(ATP binding);GO:0005634(nucleus);GO:0005737(cytoplasm);GO:0005813(centrosome);GO:0005815(microtubule organizing center);GO:0005856(cytoskeleton);GO:0006468(protein phosp…	NA	K08824	EC:2.7.11.22	cyclin-dependent kinase-like 5 [Source:MGI Symbol;Acc:MGI:1278336]	protein_coding;nonsense_mediated_decay;retained_intron	0.0247863	0.0475097	0.0725776	0.0986211	0.0849294	0.215184	0.363334	-1.46063	0.0394303	0.994417	down	no
ENSMUSG00000032512	Wdr48	ENSMUST00000215307;ENSMUST00000216349;ENSMUST00000217429;ENSMUST00000036561;ENSMUST00000213230;ENSMUST00000217472;ENSMUST00000217555	GO:0000724(double-strand break repair via homologous recombination);GO:0005515(protein binding);GO:0005634(nucleus);GO:0005737(cytoplasm);GO:0005764(lysosome);GO:0005768(endosome);GO:0005770(late endosome);GO:0006974(cellular response to DNA damage stimulus);GO:0007283(spermatogenesis);GO:0007338(single fertilization);GO:0008584(male gonad development);GO:0016579(protein deubiquitination);GO:0035…	03460(Fanconi anemia pathway);03460(Fanconi anemia pathway)	K15361	NA	WD repeat domain 48 [Source:MGI Symbol;Acc:MGI:1914811]	protein_coding;retained_intron	0.881135	0.463143	1.22168	1.68089	1.25491	1.99789	0.520089	-0.94317	0.0394555	0.994417	down	no
ENSMUSG00000091277	Gm1818	ENSMUST00000169406	NA	NA	NA	NA	predicted gene 1818 [Source:MGI Symbol;Acc:MGI:3037676]	unprocessed_pseudogene	0.531046	0.387483	0.605966	0.700916	0.910229	2.79243	0.346195	-1.53034	0.0394874	0.994417	down	no
ENSMUSG00000031887	Tradd	ENSMUST00000034359;ENSMUST00000136239;ENSMUST00000147670	GO:0002947(tumor necrosis factor receptor superfamily complex);GO:0005068(transmembrane receptor protein tyrosine kinase adaptor activity);GO:0005164(tumor necrosis factor receptor binding);GO:0005515(protein binding);GO:0005634(nucleus);GO:0005737(cytoplasm);GO:0005856(cytoskeleton);GO:0005886(plasma membrane);GO:0006915(apoptotic process);GO:0007165(signal transduction);GO:0007169(transmembrane…	04010(MAPK signaling pathway);04064(NF-kappa B signaling pathway);04071(Sphingolipid signaling pathway);04210(Apoptosis);04217(Necroptosis);04622(RIG-I-like receptor signaling pathway);04657(IL-17 signaling pathway);04668(TNF signaling pathway);04920(Adipocytokine signaling pathway);05152(Tuberculosis);05160(Hepatitis C);05162(Measles);05163(Human cytomegalovirus infection);05165(Human papillomav…	K03171	NA	TNFRSF1A-associated via death domain [Source:MGI Symbol;Acc:MGI:109200]	protein_coding;retained_intron	1.61079	3.32735	2.38767	1.96486	1.23615	0.984821	1.75014	0.807474	0.0395572	0.994417	up	no
ENSMUSG00000007721	Ccdc124	ENSMUST00000007865;ENSMUST00000212680	GO:0005737(cytoplasm);GO:0005815(microtubule organizing center);GO:0005829(cytosol);GO:0005856(cytoskeleton);GO:0005886(plasma membrane);GO:0007049(cell cycle);GO:0008150(biological_process);GO:0030496(midbody);GO:0051301(cell division);GO:0051301(cell division)	NA	NA	NA	coiled-coil domain containing 124 [Source:MGI Symbol;Acc:MGI:1916403]	protein_coding	48.8455	71.3517	26.272	28.9046	41.668	15.6031	1.69966	0.765245	0.039596	0.994417	up	no
ENSMUSG00000024962	Vegfb	ENSMUST00000130048;ENSMUST00000025914;ENSMUST00000147924	GO:0001525(angiogenesis);GO:0001666(response to hypoxia);GO:0001934(positive regulation of protein phosphorylation);GO:0001938(positive regulation of endothelial cell proliferation);GO:0002040(sprouting angiogenesis);GO:0005172(vascular endothelial growth factor receptor binding);GO:0005515(protein binding);GO:0005576(extracellular region);GO:0005615(extracellular space);GO:0006493(protein O-link…	04010(MAPK signaling pathway);04014(Ras signaling pathway);04015(Rap1 signaling pathway);04151(PI3K-Akt signaling pathway);04510(Focal adhesion);04926(Relaxin signaling pathway);04933(AGE-RAGE signaling pathway in diabetic complications);05200(Pathways in cancer);05200(Pathways in cancer)	K16858	NA	vascular endothelial growth factor B [Source:MGI Symbol;Acc:MGI:106199]	protein_coding;retained_intron	155.324	226.992	90.9892	102.596	115.153	87.5963	1.55007	0.63233	0.03967	0.994417	up	no
ENSMUSG00000102644	Thap6	ENSMUST00000191860;ENSMUST00000193925;ENSMUST00000192174;ENSMUST00000192939	NA	NA	NA	NA	THAP domain containing 6 [Source:MGI Symbol;Acc:MGI:1922436]	transcribed_unitary_pseudogene;retained_intron;processed_transcript	0.220789	0.399468	0.529436	0.623589	0.862335	1.10719	0.443364	-1.17344	0.0397618	0.994417	down	no
ENSMUSG00000037966	Ninj1	ENSMUST00000049022;ENSMUST00000131280;ENSMUST00000120733;ENSMUST00000153819;ENSMUST00000150555	GO:0001954(positive regulation of cell-matrix adhesion);GO:0007155(cell adhesion);GO:0016020(membrane);GO:0016021(integral component of membrane);GO:0042246(tissue regeneration);GO:1990384(hyaloid vascular plexus regression);GO:1990384(hyaloid vascular plexus regression)	NA	NA	NA	ninjurin 1 [Source:MGI Symbol;Acc:MGI:1196617]	protein_coding;nonsense_mediated_decay;processed_transcript	19.8554	40.4305	15.057	15.4975	17.2574	14.1655	1.60576	0.683258	0.0399515	0.994417	up	no
ENSMUSG00000117919	Gm41717	ENSMUST00000236086	NA	NA	NA	NA	predicted gene, 41717 [Source:MGI Symbol;Acc:MGI:5624602]	lincRNA	0.216113	0.199148	0.082813	0.254183	0.716846	1.01615	0.250644	-1.99629	0.0400974	0.994417	down	no
ENSMUSG00000041881	Ndufa7	ENSMUST00000234470;ENSMUST00000173946;ENSMUST00000173556;ENSMUST00000174847;ENSMUST00000174498;ENSMUST00000048249;ENSMUST00000173175;ENSMUST00000173182;ENSMUST00000173807;ENSMUST00000173132	GO:0003735(structural constituent of ribosome);GO:0005739(mitochondrion);GO:0005743(mitochondrial inner membrane);GO:0005747(mitochondrial respiratory chain complex I);GO:0005761(mitochondrial ribosome);GO:0006120(mitochondrial electron transport, NADH to ubiquinone);GO:0008137(NADH dehydrogenase (ubiquinone) activity);GO:0016020(membrane);GO:0032543(mitochondrial translation);GO:0042773(ATP synt…	00190(Oxidative phosphorylation);04714(Thermogenesis);04723(Retrograde endocannabinoid signaling);04932(Non-alcoholic fatty liver disease (NAFLD));05010(Alzheimer disease);05012(Parkinson disease);05016(Huntington disease);05016(Huntington disease)	K03951	NA	NADH:ubiquinone oxidoreductase subunit A7 [Source:MGI Symbol;Acc:MGI:1913666]	processed_transcript;retained_intron;protein_coding;nonsense_mediated_decay	66.9878	106.191	37.8643	48.5652	53.2526	23.6616	1.6819	0.750088	0.0401081	0.994417	up	no
ENSMUSG00000045948	Mrps12	ENSMUST00000171183;ENSMUST00000056078;ENSMUST00000165004	GO:0003735(structural constituent of ribosome);GO:0005739(mitochondrion);GO:0005763(mitochondrial small ribosomal subunit);GO:0005840(ribosome);GO:0006412(translation);GO:0015935(small ribosomal subunit);GO:0032543(mitochondrial translation);GO:0032543(mitochondrial translation)	03010(Ribosome);03010(Ribosome)	K02950	NA	mitochondrial ribosomal protein S12 [Source:MGI Symbol;Acc:MGI:1346333]	protein_coding	21.5245	25.2531	16.8465	16.6289	14.9925	12.2873	1.44901	0.535067	0.0401745	0.994417	up	no
[truncated: 26,567 more rows]
